# Supplementary material for: Conceptual framework for the insect metamorphosis from larvae to pupae by transcriptomic profiling, a case study of Helicoverpa armigera (Lepidoptera: Noctuidae)
Source: BMC Genomics. 2022 Aug 13;23:591. doi: 10.1186/s12864-022-08807-y (PMC9375380; doi:10.1186/s12864-022-08807-y)
Supplement: Supplementary file 1 — Additional file 1: Table S1. All samples for the transcriptome of cotton bollworm at different stages using RNA-seq. [file 12864_2022_8807_MOESM1_ESM.xlsx]

## Sheet: Additional file 1
Table S1. All samples for the transcriptome of cotton bollworm at different stages using RNA-seq
Sample	Raw reads	Raw bases	Clean reads	Clean bases	Error rate(%)	Q20(%)	Q30(%)	GC content(%)
FP0_3	43544200	6575174200	43036654	6342919308	0.024	98.43	95.15	46.07
FP0_2	57387126	8665456026	56789538	8413052552	0.0242	98.35	94.88	45.93
FP0_1	43376358	6549830058	42864020	6358585684	0.0241	98.39	95.02	45.43
FL5D5_3	55618662	8398417962	55021472	8115613853	0.0238	98.51	95.36	47.59
FL5D5_2	53735876	8114117276	53157478	7840004418	0.024	98.43	95.14	48.1
FL5D5_1	44181308	6671377508	43700500	6463447157	0.0241	98.38	95	47.68
FL5W0_3	47845984	7224743584	47294500	6935069750	0.0235	98.62	95.64	48.63
FL5W0_2	43280314	6535327414	42856970	6358359826	0.0241	98.42	95.08	48.04
FL5W0_1	45433774	6860499874	44972320	6629400769	0.0236	98.59	95.54	48.8
FL5D2_3	53131004	8022781604	52785076	7843592905	0.0237	98.59	95.48	49.54
FL5D2_2	51098776	7715915176	50718840	7492216684	0.0237	98.56	95.42	49.31
FL5D2_1	51392792	7760311592	50992176	7540364421	0.0238	98.51	95.29	49.27
BP0_3	52543722	7934102022	52184478	7667160554	0.0241	98.41	95.05	46.62
BP0_2	49861426	7529075326	49541230	7309514372	0.0242	98.38	94.97	46.84
BP0_1	49722440	7508088440	49373454	7259635927	0.0242	98.35	94.93	46.87
BL5D5_3	48916788	7386434988	48579230	7150139945	0.0243	98.32	94.81	47.12
BL5D5_2	48688286	7351931186	48341848	7090838751	0.024	98.45	95.17	46.93
BL5D5_1	48621108	7341787308	48308504	7093593837	0.024	98.45	95.16	46.75
BL5W0_3	53390894	8062024994	53033886	7785508705	0.024	98.42	95.13	46.43
BL5W0_2	49852544	7527734144	49533150	7315803906	0.0241	98.39	95.03	46.15
BL5W0_1	50958538	7694739238	50621536	7416582828	0.0241	98.4	95.04	46.2
BL5D2_3	53755478	8117077178	53387558	7866949686	0.0242	98.37	94.96	45.93
BL5D2_2	45671994	6896471094	45378608	6705669227	0.0241	98.38	94.99	46.35
BL5D2_1	52348380	7904605380	51941272	7677661800	0.0245	98.25	94.64	45.46
