# Supplementary material for: Conceptual framework for the insect metamorphosis from larvae to pupae by transcriptomic profiling, a case study of Helicoverpa armigera (Lepidoptera: Noctuidae)
Source: BMC Genomics. 2022 Aug 13;23:591. doi: 10.1186/s12864-022-08807-y (PMC9375380; doi:10.1186/s12864-022-08807-y)
Supplement: Supplementary file 2 — Additional file 2: Table S2. Summary of clean reads mapped to the reference H. armigera genome. [file 12864_2022_8807_MOESM2_ESM.xlsx]

## Sheet: Additional file 2
Table S2. Summary of clean reads mapped to the reference H. armigera genome
Sample	Total reads	Total mapped	Multiple mapped	Uniquely mapped
FP0_3	43036654	29909594(69.5%)	638853(1.48%)	29270741(68.01%)
FP0_2	56789538	39832650(70.14%)	852321(1.5%)	38980329(68.64%)
FP0_1	42864020	30389244(70.9%)	584976(1.36%)	29804268(69.53%)
FL5D5_3	55021472	38679460(70.3%)	816367(1.48%)	37863093(68.82%)
FL5D5_2	53157478	36704973(69.05%)	808001(1.52%)	35896972(67.53%)
FL5D5_1	43700500	30263198(69.25%)	604213(1.38%)	29658985(67.87%)
FL5W0_3	47294500	34574729(73.11%)	515246(1.09%)	34059483(72.02%)
FL5W0_2	42856970	29468858(68.76%)	505685(1.18%)	28963173(67.58%)
FL5W0_1	44972320	32571670(72.43%)	618126(1.37%)	31953544(71.05%)
FL5D2_3	52785076	42916814(81.3%)	1459659(2.77%)	41457155(78.54%)
FL5D2_2	50718840	40193484(79.25%)	1244417(2.45%)	38949067(76.79%)
FL5D2_1	50992176	40741104(79.9%)	1277700(2.51%)	39463404(77.39%)
BP0_3	52184478	37448652(71.76%)	1055561(2.02%)	36393091(69.74%)
BP0_2	49541230	35664707(71.99%)	1039671(2.1%)	34625036(69.89%)
BP0_1	49373454	35469110(71.84%)	1027412(2.08%)	34441698(69.76%)
BL5D5_3	48579230	35523683(73.13%)	1055185(2.17%)	34468498(70.95%)
BL5D5_2	48341848	35171962(72.76%)	1014539(2.1%)	34157423(70.66%)
BL5D5_1	48308504	35157469(72.78%)	996908(2.06%)	34160561(70.71%)
BL5W0_3	53033886	38217804(72.06%)	966508(1.82%)	37251296(70.24%)
BL5W0_2	49533150	35382792(71.43%)	876937(1.77%)	34505855(69.66%)
BL5W0_1	50621536	36262124(71.63%)	905221(1.79%)	35356903(69.85%)
BL5D2_3	53387558	38264416(71.67%)	958192(1.79%)	37306224(69.88%)
BL5D2_2	45378608	32553658(71.74%)	789213(1.74%)	31764445(70.0%)
BL5D2_1	51941272	38095432(73.34%)	979524(1.89%)	37115908(71.46%)
