# Supplementary material for: Conceptual framework for the insect metamorphosis from larvae to pupae by transcriptomic profiling, a case study of Helicoverpa armigera (Lepidoptera: Noctuidae)
Source: BMC Genomics. 2022 Aug 13;23:591. doi: 10.1186/s12864-022-08807-y (PMC9375380; doi:10.1186/s12864-022-08807-y)
Supplement: Supplementary file 3 — Additional file 3: Table S3. All DEGs of H. armigera at different stages. [file 12864_2022_8807_MOESM3_ESM.xlsx]

## Sheet: Additional file 3
Table S3. All DEGs of H. armigera at different stages
Gene_id	FL5D5_vs_FP0	FL5D2_vs_FL5W0	BL5W0_vs_BL5D5	FL5W0_vs_FL5D5	BL5D2_vs_BL5W0	BL5D5_vs_BP0	Sum	Gene name	Gene description
7430	2284	4094	1249	3486	928	588	7430
gene-LOC110376777	no|down	yes|down	no|up	no|up	no|down	no|down	1	LOC110376777	probable 39S ribosomal protein L45, mitochondrial
gene-LOC110376772	yes|up	no|up	yes|down	no|up	yes|down	yes|up	4	LOC110376772	venom serine protease Bi-VSP-like, transcript variant X1
gene-LOC110376771	no|up	yes|up	no|down	yes|down	no|up	no|up	2	LOC110376771	protein C19orf12 homolog
gene-LOC110375689	no|down	yes|up	no|down	no|down	no|down	no|down	1	LOC110375689	uncharacterized LOC110375689
gene-LOC110376778	no|up	yes|down	no|up	no|up	no|up	no|up	1	LOC110376778	chromatin target of PRMT1 protein-like, transcript variant X2
gene-LOC110378305	no|up	no|up	no|up	no|down	yes|down	no|up	1	LOC110378305	uncharacterized LOC110378305
gene-LOC110379949	no|up	yes|down	no|up	yes|down	no|down	no|up	2	LOC110379949	vitellogenin-like
gene-LOC110379948	yes|down	yes|up	no|up	no|up	no|down	no|down	2	LOC110379948	vitellogenin-like
gene-LOC110379495	no|up	no|up	no|up	yes|up	no|up	no|down	1	LOC110379495	uncharacterized LOC110379495, transcript variant X2
gene-LOC110379494	yes|up	no|up	no|up	yes|up	yes|up	yes|up	4	LOC110379494	2-hydroxyacylsphingosine 1-beta-galactosyltransferase-like
gene-LOC110380888	yes|down	yes|down	no|up	yes|up	no|down	no|down	3	LOC110380888	sex determination protein fruitless, transcript variant X2
gene-LOC110379490	yes|up	no|up	yes|up	no|up	no|up	no|down	2	LOC110379490	mucin-5AC
gene-LOC110379941	no|up	yes|down	no|down	yes|down	no|down	no|up	2	LOC110379941	vitellogenin-like
gene-LOC110379940	no|up	yes|up	no|up	no|down	no|up	no|up	1	LOC110379940	nucleolar protein 4-like
gene-LOC110379943	yes|up	yes|up	no|down	yes|down	no|up	no|down	3	LOC110379943	forkhead box protein P1
gene-LOC110379942	yes|down	no|down	no|up	yes|up	no|down	no|up	2	LOC110379942	uncharacterized LOC110379942
gene-LOC110380880	yes|down	no|down	no|up	yes|up	no|down	no|down	2	LOC110380880	uncharacterized LOC110380880, transcript variant X1
gene-LOC110380881	no|up	yes|up	no|up	no|down	no|down	no|up	1	LOC110380881	titin, transcript variant X5
gene-LOC110379499	no|up	no|up	yes|up	yes|up	no|up	yes|up	3	LOC110379499	probable G-protein coupled receptor Mth-like 1
gene-LOC110380883	no|up	yes|up	no|up	yes|down	no|down	no|up	2	LOC110380883	uncharacterized LOC110380883
gene-LOC110370687	yes|up	no|up	no|down	no|up	no|down	no|up	1	LOC110370687	post-GPI attachment to proteins factor 2-like
gene-LOC110375680	yes|up	no|up	no|down	no|down	no|down	no|down	1	LOC110375680	protein kintoun
gene-LOC110377358	no|down	yes|down	no|up	no|up	no|down	yes|up	2	LOC110377358	esterase E4-like
gene-LOC110377810	yes|up	no|down	no|up	no|down	no|up	no|up	1	LOC110377810	interferon-inducible double-stranded RNA-dependent protein kinase activator A homolog, transcript variant X3
gene-LOC110377354	yes|down	no|down	no|down	yes|up	no|up	no|up	2	LOC110377354	zinc finger protein 626-like
gene-LOC110377355	yes|down	no|down	no|up	yes|up	no|down	no|down	2	LOC110377355	uncharacterized LOC110377355, transcript variant X1
gene-LOC110383742	no|down	no|up	no|up	no|up	yes|up	no|up	1	LOC110383742	division abnormally delayed protein
gene-LOC110377353	no|down	yes|down	no|up	no|down	yes|down	no|down	2	LOC110377353	retinol dehydrogenase 13-like, transcript variant X1
gene-LOC110383740	yes|up	yes|up	yes|down	yes|down	no|down	no|up	4	LOC110383740	perilipin-4-like, transcript variant X32
gene-LOC110382730	yes|down	yes|up	no|down	no|down	no|up	no|down	2	LOC110382730	cathepsin O-like
gene-LOC110382731	no|down	yes|up	no|down	no|down	no|up	no|up	1	LOC110382731	cathepsin O-like
gene-LOC110382732	yes|down	yes|down	no|up	no|down	yes|down	no|down	3	LOC110382732	aldose 1-epimerase
gene-LOC110382733	yes|down	no|down	no|down	yes|up	no|up	no|no test	2	LOC110382733	tektin-1
gene-LOC110382736	no|down	no|down	no|up	yes|up	no|down	no|up	1	LOC110382736	trypsin, alkaline B-like
gene-LOC110382737	no|up	no|down	yes|up	no|up	yes|down	yes|down	3	LOC110382737	myosin-IB, transcript variant X1
gene-LOC110382738	no|up	no|up	no|down	no|down	yes|down	no|up	1	LOC110382738	FMRFamide receptor-like
gene-LOC110383601	no|up	yes|down	no|down	yes|up	yes|down	yes|up	4	LOC110383601	tryptophan 2,3-dioxygenase-like
gene-LOC110383600	no|up	no|no test	yes|down	no|up	no|down	no|down	1	LOC110383600	sodium/potassium-transporting ATPase subunit beta-2-like
gene-LOC110373187	no|up	yes|up	no|up	yes|down	no|down	no|up	2	LOC110373187	uncharacterized LOC110373187
gene-LOC110373638	no|down	yes|down	no|up	yes|up	no|up	no|down	2	LOC110373638	N-acetylglucosaminyl-phosphatidylinositol de-N-acetylase
gene-LOC110373185	yes|down	no|down	no|no test	yes|up	no|no test	no|up	2	LOC110373185	mitochondrial 2-oxoglutarate/malate carrier protein-like
gene-LOC110373184	no|down	no|down	no|no test	yes|up	no|no test	no|up	1	LOC110373184	mitochondrial 2-oxoglutarate/malate carrier protein-like
gene-LOC110373181	no|down	yes|up	no|down	no|down	no|down	no|down	1	LOC110373181	non-structural maintenance of chromosomes element 3 homolog
gene-LOC110373180	no|up	yes|up	no|up	yes|down	no|up	no|down	2	LOC110373180	carboxypeptidase N subunit 2-like
gene-LOC110373630	yes|up	yes|up	no|up	no|down	no|up	no|up	2	LOC110373630	uncharacterized LOC110373630
gene-LOC110373633	yes|down	no|down	no|up	yes|up	no|up	no|down	2	LOC110373633	venom serine carboxypeptidase-like
gene-LOC110373632	yes|up	no|down	no|up	no|down	no|up	no|down	1	LOC110373632	cell division control protein 45 homolog
gene-LOC110373635	no|up	no|down	yes|up	no|up	no|up	no|up	1	LOC110373635	GAS2-like protein pickled eggs, transcript variant X2
gene-LOC110373634	yes|down	no|up	no|up	yes|up	no|down	no|down	2	LOC110373634	venom serine carboxypeptidase-like
gene-LOC110373637	no|down	no|down	no|up	yes|up	no|up	no|up	1	LOC110373637	vacuole membrane protein 1
gene-LOC110373636	no|up	yes|up	no|up	yes|down	no|up	no|up	2	LOC110373636	transmembrane protein 134, transcript variant X2
gene-LOC110382870	yes|up	yes|up	yes|down	no|down	no|down	no|up	3	LOC110382870	sodium-independent sulfate anion transporter, transcript variant X1
gene-LOC110378947	yes|down	no|up	no|up	yes|up	no|up	no|up	2	LOC110378947	solute carrier organic anion transporter family member 3A1, transcript variant X2
gene-LOC110378944	no|down	yes|down	yes|up	yes|down	no|up	no|down	3	LOC110378944	uncharacterized LOC110378944
gene-LOC110378945	no|down	yes|down	no|up	no|down	no|down	no|down	1	LOC110378945	mesencephalic astrocyte-derived neurotrophic factor homolog
gene-LOC110378943	no|down	yes|down	no|up	no|down	no|down	no|down	1	LOC110378943	28S ribosomal protein S28, mitochondrial
gene-LOC110378940	no|up	yes|up	no|down	no|up	no|up	no|up	1	LOC110378940	transcription factor Adf-1-like
gene-LOC110378941	no|down	no|down	no|down	yes|up	no|down	no|down	1	LOC110378941	glutaminase liver isoform, mitochondrial-like, transcript variant X2
gene-LOC110372324	no|up	yes|up	no|up	yes|down	no|up	no|up	2	LOC110372324	WD and tetratricopeptide repeats protein 1, transcript variant X3
gene-LOC110372325	no|up	no|up	yes|up	yes|up	no|up	no|down	2	LOC110372325	carbonic anhydrase-related protein 10
gene-LOC110372327	yes|down	no|down	no|up	no|up	no|up	no|down	1	LOC110372327	cysteine--tRNA ligase, cytoplasmic
gene-LOC110372320	no|up	no|down	yes|down	yes|down	no|down	no|up	2	LOC110372320	muscle LIM protein 1, transcript variant X6
gene-LOC110372321	no|down	yes|down	no|up	no|up	no|down	no|down	1	LOC110372321	selenoprotein F
gene-LOC110372323	no|down	yes|down	no|up	yes|up	yes|down	no|down	3	LOC110372323	heat shock protein 75 kDa, mitochondrial
gene-LOC110371423	no|down	no|down	no|up	yes|up	no|down	no|down	1	LOC110371423	uncharacterized LOC110371423
gene-LOC110377815	no|up	no|no test	yes|up	no|up	no|up	yes|down	2	LOC110377815	BTB/POZ domain-containing protein KCTD1
gene-LOC110373458	no|down	yes|up	no|down	no|down	no|up	yes|down	2	LOC110373458	uncharacterized LOC110373458
gene-LOC110373988	no|down	yes|up	no|down	yes|down	no|up	no|down	2	LOC110373988	zinc finger protein ush, transcript variant X3
gene-LOC110373987	no|up	no|up	no|up	yes|up	no|up	no|up	1	LOC110373987	lysosomal thioesterase PPT2 homolog
gene-LOC110373454	no|down	no|up	no|up	yes|down	no|down	no|down	1	LOC110373454	40S ribosomal protein S29
gene-LOC110373457	no|down	yes|down	no|up	no|up	no|down	no|down	1	LOC110373457	4-coumarate--CoA ligase 1-like
gene-LOC110373451	yes|down	no|down	no|up	no|up	no|down	no|down	1	LOC110373451	39S ribosomal protein L9, mitochondrial
gene-LOC110373453	no|down	yes|up	yes|down	yes|down	no|up	no|up	3	LOC110373453	uncharacterized LOC110373453
gene-LOC110373980	yes|down	no|up	no|down	yes|up	no|up	no|up	2	LOC110373980	uncharacterized LOC110373980
gene-LOC110371425	no|up	yes|down	no|up	no|up	no|up	no|down	1	LOC110371425	vegetative cell wall protein gp1-like
gene-LOC110380268	no|up	yes|up	no|down	no|up	no|down	no|up	1	LOC110380268	KRAB-A domain-containing protein 2-like
gene-LOC110384210	yes|up	no|up	no|up	yes|down	no|down	no|up	2	LOC110384210	PDZ and LIM domain protein 3, transcript variant X6
gene-LOC110376002	no|up	yes|up	no|no test	yes|down	no|no test	no|no test	2	LOC110376002	peroxidase-like
gene-LOC110384215	yes|down	yes|down	no|up	yes|up	no|down	no|up	3	LOC110384215	aldehyde dehydrogenase, mitochondrial
gene-LOC110384214	no|up	no|no test	no|down	no|up	yes|down	no|up	1	LOC110384214	uncharacterized LOC110384214, transcript variant X1
gene-LOC110376007	no|down	yes|down	no|up	no|up	no|up	no|down	1	LOC110376007	ATP-binding cassette sub-family B member 7, mitochondrial, transcript variant X2
gene-LOC110384216	yes|down	yes|up	no|up	no|down	no|up	no|down	2	LOC110384216	transducin-like enhancer protein 4, transcript variant X3
gene-LOC110376009	yes|down	no|up	no|up	yes|up	no|up	no|up	2	LOC110376009	netrin receptor UNC5C-like
gene-LOC110384218	no|up	yes|down	no|up	yes|up	no|down	no|up	2	LOC110384218	glutathione S-transferase 1-like, transcript variant X1
gene-LOC110380262	no|down	yes|up	no|up	no|down	no|down	no|down	1	LOC110380262	transcription initiation factor TFIID subunit 9
gene-LOC110380263	no|down	yes|up	no|down	no|down	no|up	no|up	1	LOC110380263	inositol polyphosphate multikinase-like
gene-LOC110380264	no|up	yes|down	no|down	yes|down	no|up	no|down	2	LOC110380264	peroxisomal N(1)-acetyl-spermine/spermidine oxidase-like, transcript variant X6
gene-LOC110374162	no|up	yes|up	no|up	no|up	no|up	no|up	1	LOC110374162	zinc finger SWIM domain-containing protein 8-like
gene-LOC110372080	yes|down	yes|up	no|up	no|down	no|up	no|down	2	LOC110372080	exocyst complex component 6
gene-LOC110373851	no|down	yes|up	no|up	no|down	no|up	no|down	1	LOC110373851	ubiquitin carboxyl-terminal hydrolase isozyme L5
gene-LOC110373850	no|down	yes|up	no|up	no|down	no|up	no|up	1	LOC110373850	angiopoietin-related protein 2, transcript variant X2
gene-LOC110381935	no|down	yes|down	no|up	yes|up	no|up	no|down	2	LOC110381935	transcription termination factor 2-like
gene-LOC110381934	yes|up	yes|up	no|up	yes|up	no|up	no|up	3	LOC110381934	cyclin-dependent kinase 14, transcript variant X1
gene-LOC110373855	yes|up	no|up	no|up	yes|up	no|up	no|up	2	LOC110373855	failed axon connections
gene-LOC110381932	no|up	yes|down	no|down	no|down	no|down	no|down	1	LOC110381932	85/88 kDa calcium-independent phospholipase A2
gene-LOC110373857	no|down	yes|down	no|up	yes|up	no|down	no|down	2	LOC110373857	dnaJ homolog subfamily A member 1, transcript variant X1
gene-LOC110373856	yes|up	yes|down	no|up	no|up	no|up	no|down	2	LOC110373856	proton-coupled amino acid transporter-like protein pathetic, transcript variant X2
gene-LOC110372580	no|up	no|up	yes|up	yes|down	no|down	no|up	2	LOC110372580	protein lingerer-like, transcript variant X1
gene-LOC110373858	yes|down	yes|down	no|up	no|up	no|down	no|down	2	LOC110373858	probable medium-chain specific acyl-CoA dehydrogenase, mitochondrial, transcript variant X2
gene-LOC110378249	yes|down	no|down	no|up	no|down	no|down	no|down	1	LOC110378249	acylamino-acid-releasing enzyme-like
gene-LOC110372851	no|down	no|up	no|down	yes|up	no|up	no|up	1	LOC110372851	uncharacterized LOC110372851
gene-LOC110372857	yes|down	no|up	no|no test	yes|up	no|no test	no|no test	2	LOC110372857	uncharacterized LOC110372857
gene-LOC110381939	no|down	no|up	yes|down	yes|down	no|down	no|down	2	LOC110381939	intraflagellar transport protein 46 homolog
gene-LOC110381938	yes|down	yes|down	no|up	yes|up	no|down	no|down	3	LOC110381938	molybdopterin synthase catalytic subunit
gene-LOC110370668	no|down	yes|down	no|up	no|up	no|up	no|down	1	LOC110370668	transport and Golgi organization protein 1
gene-LOC110379493	yes|down	no|up	yes|up	yes|down	no|up	no|down	3	LOC110379493	protein rhomboid-like, transcript variant X2
gene-LOC110382458	no|up	no|no test	yes|down	no|no test	no|up	no|down	1	LOC110382458	dopamine receptor 2-like
gene-LOC110372106	yes|up	yes|up	no|down	no|down	no|up	no|up	2	LOC110372106	GRAM domain-containing protein 1B-like, transcript variant X4
gene-LOC110372455	no|up	no|down	no|down	yes|up	no|down	no|down	1	LOC110372455	uncharacterized LOC110372455
gene-LOC110372452	no|down	yes|down	no|up	no|down	no|down	no|down	1	LOC110372452	D-3-phosphoglycerate dehydrogenase
gene-LOC110372453	yes|down	no|up	no|up	no|up	no|down	no|down	1	LOC110372453	protein SERAC1-like
gene-LOC110372102	no|up	yes|down	no|down	yes|down	no|down	no|up	2	LOC110372102	multidrug resistance protein 1, transcript variant X7
gene-LOC110372451	no|up	yes|down	no|up	yes|up	no|down	no|down	2	LOC110372451	activator of 90 kDa heat shock protein ATPase homolog 1
gene-LOC110382910	no|up	no|up	yes|up	yes|down	yes|down	no|up	3	LOC110382910	G-protein coupled receptor Mth2-like, transcript variant X9
gene-LOC110375676	yes|up	yes|up	yes|up	no|up	no|up	no|up	3	LOC110375676	uncharacterized LOC110375676, transcript variant X3
gene-LOC110375675	no|up	yes|up	no|down	yes|down	no|up	no|up	2	LOC110375675	syntenin-1-like
gene-LOC110375674	yes|down	yes|up	no|up	yes|down	no|down	no|up	3	LOC110375674	sterol O-acyltransferase 2, transcript variant X4
gene-LOC110375673	yes|up	no|up	no|up	no|up	no|up	no|up	1	LOC110375673	guanylate cyclase 32E
gene-LOC110375672	no|down	no|up	no|down	yes|down	no|up	no|down	1	LOC110375672	uncharacterized LOC110375672
gene-LOC110375670	yes|down	no|up	no|up	yes|up	no|up	no|up	2	LOC110375670	phosphatase and actin regulator 1-like, transcript variant X1
gene-LOC110380884	no|up	no|up	no|up	yes|down	no|up	no|up	1	LOC110380884	double-stranded RNA-specific editase 1-like, transcript variant X2
gene-LOC110384378	yes|up	yes|up	yes|down	yes|up	yes|down	no|up	5	LOC110384378	aminoacylase-1-like
gene-LOC110384379	no|up	yes|up	no|down	no|down	no|down	no|down	1	LOC110384379	uncharacterized LOC110384379
gene-LOC110384372	yes|down	yes|down	no|up	no|up	no|down	no|down	2	LOC110384372	multidrug resistance-associated protein 1, transcript variant X4
gene-LOC110377701	no|up	yes|down	no|up	no|up	no|down	no|down	1	LOC110377701	39S ribosomal protein L41, mitochondrial
gene-LOC110384370	yes|down	yes|down	no|down	yes|up	no|down	no|up	3	LOC110384370	UDP-glucuronosyltransferase 2B7-like
gene-LOC110384371	yes|down	yes|down	no|up	yes|up	no|down	no|down	3	LOC110384371	spermidine synthase, transcript variant X2
gene-LOC110384377	no|up	yes|up	no|down	no|down	no|down	no|up	1	LOC110384377	protein abrupt-like
gene-LOC110384374	no|down	no|down	no|up	yes|up	no|up	no|down	1	LOC110384374	radial spoke head 1 homolog
gene-LOC110383310	no|down	no|up	yes|down	yes|down	no|down	yes|down	3	LOC110383310	protein FAM151B
gene-LOC110380678	yes|down	yes|down	no|down	yes|up	no|down	yes|up	4	LOC110380678	uncharacterized LOC110380678
gene-LOC110379308	no|up	no|down	no|down	no|up	yes|up	no|down	1	LOC110379308	probable G-protein coupled receptor 158
gene-LOC110379307	no|down	yes|up	no|down	no|up	yes|up	no|down	2	LOC110379307	myrosinase 1-like
gene-LOC110379945	yes|down	no|up	no|up	yes|up	no|down	no|down	2	LOC110379945	uncharacterized LOC110379945
gene-LOC110374082	yes|up	no|up	no|down	no|down	no|up	no|up	1	LOC110374082	gamma-interferon-inducible lysosomal thiol reductase-like
gene-LOC110383312	no|down	yes|down	no|up	no|up	yes|up	no|up	2	LOC110383312	Golgi-specific brefeldin A-resistance guanine nucleotide exchange factor 1-like
gene-LOC110379302	no|down	yes|up	no|down	no|up	no|down	no|up	1	LOC110379302	uncharacterized LOC110379302
gene-LOC110380675	no|up	yes|up	no|down	no|down	no|down	no|up	1	LOC110380675	protein lifeguard 1-like, transcript variant X5
gene-LOC110380674	no|down	no|up	no|down	yes|up	no|up	no|down	1	LOC110380674	outer dense fiber protein 3-like
gene-LOC110375108	yes|up	yes|down	no|down	no|up	no|down	no|down	2	LOC110375108	bifunctional purine biosynthesis protein PURH, transcript variant X2
gene-LOC110371159	no|down	yes|up	no|no test	no|up	no|no test	no|up	1	LOC110371159	serine protease 7-like
gene-LOC110375452	no|down	yes|down	no|up	no|down	no|up	no|down	1	LOC110375452	phosphatidylserine synthase 1
gene-LOC110374988	no|up	yes|up	no|down	yes|down	no|down	no|down	2	LOC110374988	aminoacylase-1-like
gene-LOC110375450	no|down	yes|down	no|up	no|up	no|down	no|down	1	LOC110375450	reactive oxygen species modulator 1
gene-LOC110374986	no|down	yes|up	no|up	no|up	no|up	no|up	1	LOC110374986	uncharacterized LOC110374986
gene-LOC110374987	no|up	yes|up	no|down	yes|down	no|down	no|up	2	LOC110374987	facilitated trehalose transporter Tret1-like
gene-LOC110374984	no|down	no|up	no|down	yes|down	yes|down	no|up	2	LOC110374984	cystinosin homolog, transcript variant X3
gene-LOC110375102	yes|down	yes|down	no|up	no|up	no|up	no|up	2	LOC110375102	glutathione S-transferase 1-like
gene-LOC110375107	no|down	yes|down	yes|down	yes|down	yes|down	no|down	4	LOC110375107
gene-LOC110374981	no|down	yes|down	no|up	no|up	no|down	no|down	1	LOC110374981	calreticulin
gene-LOC110370461	no|up	no|up	no|up	yes|down	yes|down	no|down	2	LOC110370461	asparagine synthetase [glutamine-hydrolyzing], transcript variant X1
gene-LOC110371804	yes|down	no|up	no|up	yes|down	no|down	no|down	2	LOC110371804	high mobility group protein B1-like, transcript variant X2
gene-LOC110371805	no|up	no|down	no|up	yes|down	yes|down	no|up	2	LOC110371805	uncharacterized LOC110371805
gene-LOC110371806	no|down	no|down	no|up	yes|up	no|up	no|up	1	LOC110371806	putative neutral sphingomyelinase
gene-LOC110371807	no|up	yes|up	no|down	yes|down	no|up	no|down	2	LOC110371807	facilitated trehalose transporter Tret1-like, transcript variant X1
gene-LOC110374858	no|down	no|down	no|up	yes|up	no|down	no|down	1	LOC110374858	2-oxoglutarate dehydrogenase-like, mitochondrial
gene-LOC110371801	no|down	no|up	yes|up	yes|up	no|up	yes|down	3	LOC110371801	protein ovo-like, transcript variant X1
gene-LOC110375583	no|down	yes|down	no|up	no|up	no|down	no|down	1	LOC110375583	serine palmitoyltransferase 1
gene-LOC110375582	no|up	no|down	no|up	yes|up	no|down	no|up	1	LOC110375582	ubiquitin-conjugating enzyme E2 W, transcript variant X1
gene-LOC110374854	yes|down	no|down	no|no test	no|up	no|no test	no|no test	1	LOC110374854	histidine-rich glycoprotein-like, transcript variant X3
gene-LOC110374850	yes|up	yes|up	no|down	yes|down	no|down	no|up	3	LOC110374850	uncharacterized LOC110374850
gene-LOC110374851	no|up	yes|up	no|down	no|down	no|up	no|down	1	LOC110374851	band 7 protein AGAP004871-like, transcript variant X2
gene-LOC110374853	no|down	yes|down	no|down	yes|up	no|down	no|down	2	LOC110374853	MATH and LRR domain-containing protein PFE0570w-like
gene-LOC110369893	no|up	yes|down	no|up	no|up	no|down	no|down	1	LOC110369893	tRNA (guanine-N(7)-)-methyltransferase
gene-LOC110369890	no|up	yes|up	no|up	no|down	no|down	no|up	1	LOC110369890	kinase D-interacting substrate of 220 kDa, transcript variant X9
gene-LOC110369897	yes|up	no|up	no|down	no|up	no|down	no|up	1	LOC110369897	uncharacterized LOC110369897
gene-LOC110369895	no|down	yes|down	no|up	no|down	no|up	no|down	1	LOC110369895	integrin beta-PS, transcript variant X3
gene-LOC110369898	no|up	yes|down	no|up	no|up	no|up	no|down	1	LOC110369898	A-kinase anchor protein 1, mitochondrial
gene-LOC110369899	no|up	yes|up	no|down	no|down	no|up	no|up	1	LOC110369899	Ca(2+)/calmodulin-responsive adenylate cyclase-like
gene-LOC110378788	no|up	no|down	no|up	no|down	yes|up	no|up	1	LOC110378788	protein sidekick-1-like
gene-LOC110371378	no|no test	no|down	no|up	yes|down	no|no test	no|down	1	LOC110371378	oleosin-B4-like
gene-LOC110371379	no|down	yes|up	no|down	yes|up	no|up	no|down	2	LOC110371379	meteorin-like protein
gene-LOC110378785	yes|up	no|down	no|up	no|down	no|down	no|up	1	LOC110378785	uncharacterized LOC110378785
gene-LOC110371374	no|up	yes|up	yes|up	yes|down	no|down	no|down	3	LOC110371374	facilitated trehalose transporter Tret1-like, transcript variant X2
gene-LOC110378780	yes|down	yes|down	no|down	yes|up	no|down	no|no test	3	LOC110378780	glucose 1-dehydrogenase A-like, transcript variant X2
gene-LOC110371373	yes|up	yes|up	no|up	yes|down	no|down	yes|up	4	LOC110371373	putative inorganic phosphate cotransporter
gene-LOC110378782	yes|down	no|down	no|up	yes|up	no|down	no|down	2	LOC110378782	cilia- and flagella-associated protein 52
gene-LOC110384192	no|down	no|down	yes|down	yes|down	yes|down	no|down	3	LOC110384192	larval cuticle protein 1
gene-LOC110384193	yes|down	no|up	no|down	yes|up	no|up	no|up	2	LOC110384193	glutamine synthetase 2 cytoplasmic-like
gene-LOC110384190	yes|down	no|up	no|down	yes|up	no|up	no|up	2	LOC110384190	adenylate kinase 7-like
gene-LOC110384198	no|up	no|up	no|up	yes|up	no|down	no|down	1	LOC110384198	endocuticle structural glycoprotein SgAbd-2-like
gene-LOC110380186	yes|down	yes|up	no|up	yes|up	no|up	no|up	3	LOC110380186	uncharacterized LOC110380186
gene-LOC110380183	no|up	no|up	yes|down	no|down	yes|up	no|up	2	LOC110380183	metabotropic glutamate receptor 2-like
gene-LOC110377350	no|down	yes|down	no|up	no|up	no|up	no|up	1	LOC110377350	DNA-directed RNA polymerase III subunit RPC1
gene-LOC110381659	yes|down	no|up	no|down	no|up	no|up	no|down	1	LOC110381659	dynein light chain 1, axonemal-like
gene-LOC110372524	yes|down	no|up	no|up	no|up	no|down	no|down	1	LOC110372524	lipase member I-like
gene-LOC110371772	no|up	no|up	no|down	yes|down	yes|down	yes|down	3	LOC110371772	proton-coupled amino acid transporter-like protein CG1139, transcript variant X1
gene-LOC110375852	yes|down	no|down	no|down	yes|up	no|down	no|down	2	LOC110375852	zinc finger protein 555-like
gene-LOC110371770	no|up	no|down	no|up	yes|up	no|down	yes|down	2	LOC110371770	thymidylate synthase
gene-LOC110382139	no|down	yes|up	no|down	no|up	no|down	no|down	1	LOC110382139	uncharacterized LOC110382139
gene-LOC110370689	no|down	yes|down	yes|down	yes|up	no|up	yes|down	4	LOC110370689	J domain-containing protein
gene-LOC110370688	yes|down	yes|down	yes|up	yes|up	no|down	no|down	4	LOC110370688	prolyl 4-hydroxylase subunit alpha-1-like, transcript variant X1
gene-LOC110371774	no|down	yes|down	no|down	no|up	no|down	no|down	1	LOC110371774	NADH-cytochrome b5 reductase 2, transcript variant X3
gene-LOC110370685	no|up	yes|down	no|down	no|up	no|down	no|down	1	LOC110370685	L-2-hydroxyglutarate dehydrogenase, mitochondrial
gene-LOC110370684	no|up	yes|down	no|down	no|up	no|down	no|down	1	LOC110370684	uncharacterized LOC110370684
gene-LOC110371778	no|down	yes|down	no|up	no|up	yes|down	no|down	2	LOC110371778	cytochrome P450 4g15-like
gene-LOC110371779	yes|down	no|down	yes|up	yes|up	no|up	yes|down	4	LOC110371779	monocarboxylate transporter 9-like
gene-LOC110374506	yes|down	no|down	no|down	yes|up	no|up	no|down	2	LOC110374506	succinate--CoA ligase [ADP/GDP-forming] subunit alpha, mitochondrial
gene-LOC110374507	no|down	yes|down	no|down	yes|up	no|down	no|down	2	LOC110374507	uncharacterized LOC110374507, transcript variant X2
gene-LOC110374504	no|down	yes|down	no|down	yes|down	yes|down	no|up	3	LOC110374504	macrophage migration inhibitory factor homolog
gene-LOC110374505	yes|down	no|up	no|down	yes|up	no|down	no|down	2	LOC110374505	SPARC-related modular calcium-binding protein 2, transcript variant X4
gene-LOC110377635	no|up	no|no test	yes|down	no|no test	no|up	no|down	1	LOC110377635	GTP-binding protein REM 1-like
gene-LOC110377634	no|down	no|down	no|up	yes|down	no|down	no|down	1	LOC110377634	40S ribosomal protein S7, transcript variant X1
gene-LOC110377637	yes|down	no|up	yes|up	yes|up	no|up	yes|down	4	LOC110377637	retinaldehyde-binding protein 1-like, transcript variant X3
gene-LOC110377636	yes|down	yes|down	no|up	no|up	no|up	no|down	2	LOC110377636	mannose-1-phosphate guanyltransferase alpha-A, transcript variant X2
gene-LOC110377633	no|up	yes|down	no|up	no|down	no|up	no|up	1	LOC110377633	UDP-glucose 4-epimerase
gene-LOC110377632	yes|down	yes|down	no|down	no|up	no|down	no|up	2	LOC110377632	acyl-CoA synthetase family member 3, mitochondrial
gene-LOC110370069	yes|up	no|down	no|down	no|up	no|up	no|down	1	LOC110370069	sodium/hydrogen exchanger 8
gene-LOC110377989	no|down	yes|up	no|up	no|down	no|down	yes|up	2	LOC110377989	pro-resilin-like
gene-LOC110377988	no|down	yes|up	yes|down	yes|down	no|up	yes|up	4	LOC110377988	ommochrome-binding protein-like
gene-LOC110371073	no|down	yes|down	no|up	yes|up	no|down	no|down	2	LOC110371073	elongation factor G, mitochondrial
gene-LOC110374187	no|up	yes|up	no|down	no|up	no|down	no|up	1	LOC110374187	protein ARV1
gene-LOC110374184	no|down	no|down	yes|up	yes|up	no|down	yes|down	3	LOC110374184	endothelin-converting enzyme homolog
gene-LOC110370178	yes|down	no|up	no|down	yes|down	no|down	no|down	2	LOC110370178	NAD(P) transhydrogenase, mitochondrial-like
gene-LOC110374183	no|down	yes|up	no|up	no|up	no|up	no|up	1	LOC110374183	fat-like cadherin-related tumor suppressor homolog
gene-LOC110371486	no|up	no|no test	no|up	no|up	yes|down	no|up	1	LOC110371486	uncharacterized LOC110371486, transcript variant X2
gene-LOC110374181	no|up	no|down	no|up	yes|down	no|down	no|down	1	LOC110374181	troponin T, skeletal muscle, transcript variant X10
gene-LOC110370173	yes|down	yes|up	no|up	no|down	no|up	no|down	2	LOC110370173	uncharacterized LOC110370173
gene-LOC110370170	no|down	no|up	yes|up	yes|up	no|up	no|down	2	LOC110370170	uncharacterized LOC110370170, transcript variant X1
gene-LOC110370177	yes|up	no|down	yes|down	no|down	yes|down	yes|up	4	LOC110370177	vitelline membrane protein Vm26Ab-like
gene-LOC110374188	yes|up	no|up	no|down	no|down	no|up	no|up	1	LOC110374188	uncharacterized LOC110374188
gene-LOC110374189	no|up	yes|down	no|up	no|up	no|up	no|down	1	LOC110374189	zinc finger matrin-type protein CG9776
gene-LOC110380453	yes|up	no|down	no|down	no|up	no|up	no|up	1	LOC110380453	neuroligin-4, Y-linked-like, transcript variant X1
gene-LOC110379165	yes|down	yes|down	yes|up	yes|up	yes|up	yes|down	6	LOC110379165	protein obstructor-E, transcript variant X2
gene-LOC110381109	no|down	no|down	no|down	yes|up	no|up	no|up	1	LOC110381109	uncharacterized LOC110381109
gene-LOC110379163	yes|down	yes|down	yes|up	yes|up	no|down	yes|down	5	LOC110379163	protein obstructor-E-like
gene-LOC110379162	yes|down	no|down	yes|up	yes|up	no|up	yes|down	4	LOC110379162	protein obstructor-E-like
gene-LOC110379160	no|down	yes|down	yes|up	yes|up	no|down	yes|down	4	LOC110379160	protein obstructor-E
gene-LOC110380459	no|down	yes|down	no|up	no|up	no|up	no|down	1	LOC110380459	phagocyte signaling-impaired protein
gene-LOC110380458	no|up	yes|down	no|up	no|up	no|up	no|up	1	LOC110380458	transcription elongation factor B polypeptide 3-like
gene-LOC110381107	yes|up	yes|down	no|down	no|up	no|up	no|down	2	LOC110381107	H/ACA ribonucleoprotein complex subunit 2-like protein
gene-LOC110379169	no|down	no|up	no|up	yes|down	no|up	no|down	1	LOC110379169	thioredoxin-like protein 1
gene-LOC110378166	yes|up	no|up	no|down	no|down	no|up	no|up	1	LOC110378166	progestin and adipoQ receptor family member 3
gene-LOC110378167	no|up	yes|up	no|up	no|down	no|down	no|up	1	LOC110378167	WW domain-containing oxidoreductase
gene-LOC110378161	no|down	yes|down	no|down	no|up	no|down	no|down	1	LOC110378161	malate dehydrogenase, cytoplasmic
gene-LOC110370421	no|up	yes|up	yes|up	no|up	yes|down	yes|up	4	LOC110370421	keratin-associated protein 19-2-like
gene-LOC110377189	no|down	no|down	no|up	yes|up	no|up	no|up	1	LOC110377189	serine/threonine-protein kinase Doa, transcript variant X5
gene-LOC110377188	no|down	no|up	no|no test	yes|up	no|no test	no|no test	1	LOC110377188	uncharacterized LOC110377188, transcript variant X3
gene-LOC110370357	yes|up	no|down	no|up	no|down	no|up	no|down	1	LOC110370357	protein pygopus
gene-LOC110370424	no|down	yes|up	no|down	yes|down	no|up	no|down	2	LOC110370424	uncharacterized LOC110370424
gene-LOC110370354	yes|up	no|up	no|down	no|down	no|up	no|up	1	LOC110370354	odorant receptor 22b-like
gene-LOC110377182	no|up	yes|up	no|up	yes|down	no|up	no|up	2	LOC110377182	AN1-type zinc finger protein 6, transcript variant X14
gene-LOC110370359	no|up	yes|down	no|up	yes|up	no|down	no|down	2	LOC110370359	solute carrier family 25 member 46-like
gene-LOC110383190	yes|down	no|down	no|up	yes|up	no|down	no|up	2	LOC110383190	dynein intermediate chain 3, ciliary-like, transcript variant X3
gene-LOC110383197	no|down	no|down	no|up	yes|down	no|down	no|down	1	LOC110383197	proteasome subunit alpha type-5
gene-LOC110383196	yes|down	yes|down	no|up	yes|up	no|down	no|up	3	LOC110383196	juvenile hormone epoxide hydrolase-like
gene-LOC110383195	no|down	yes|up	no|down	yes|down	no|down	no|down	2	LOC110383195	alpha-xylosidase-like
gene-LOC110383497	no|down	yes|down	no|down	yes|up	no|down	no|up	2	LOC110383497	solute carrier family 25 member 44, transcript variant X3
gene-LOC110373639	no|down	yes|up	no|down	no|up	no|up	no|up	1	LOC110373639	vacuolar protein sorting-associated protein 37C
gene-LOC110383494	no|down	no|up	no|up	yes|down	no|down	no|down	1	LOC110383494	proteasome subunit alpha type-2
gene-LOC110379639	yes|up	no|down	no|up	no|down	no|up	no|up	1	LOC110379639	neuropathy target esterase sws
gene-LOC110375359	no|up	yes|down	no|up	no|up	no|down	no|down	1	LOC110375359	28S ribosomal protein S24, mitochondrial
gene-LOC110371730	no|up	yes|down	no|up	no|up	no|down	no|down	1	LOC110371730	peptidyl-tRNA hydrolase 2, mitochondrial-like
gene-LOC110372193	no|up	no|up	yes|down	no|down	no|up	no|down	1	LOC110372193	uncharacterized LOC110372193
gene-LOC110377019	no|up	yes|up	no|down	yes|down	no|down	no|down	2	LOC110377019	uncharacterized LOC110377019
gene-LOC110376586	no|down	yes|down	no|up	yes|down	no|down	no|down	2	LOC110376586	60S acidic ribosomal protein P0
gene-LOC110376587	no|down	yes|down	no|up	no|up	no|down	no|down	1	LOC110376587	probable glutamate--tRNA ligase, mitochondrial
gene-LOC110376581	no|up	yes|down	no|up	yes|down	no|down	no|down	2	LOC110376581	NADH dehydrogenase [ubiquinone] 1 alpha subcomplex subunit 2
gene-LOC110376582	yes|down	no|up	no|down	yes|up	no|up	no|up	2	LOC110376582	uncharacterized LOC110376582
gene-LOC110377018	no|up	no|up	no|down	yes|down	no|down	no|down	1	LOC110377018	uncharacterized LOC110377018
gene-LOC110376589	no|up	no|down	no|up	yes|down	no|down	no|down	1	LOC110376589	solute carrier family 22 member 3-like, transcript variant X1
gene-LOC110379559	no|down	yes|up	no|down	yes|down	no|down	no|up	2	LOC110379559	lachesin-like, transcript variant X7
gene-ND1	no|up	yes|up	no|down	no|down	no|down	no|up	1	ND1	NADH dehydrogenase subunit 1
gene-LOC110373831	no|down	yes|down	no|up	no|up	no|down	no|down	1	LOC110373831	mitochondrial inner membrane protein OXA1L-like
gene-LOC110376900	no|down	yes|down	no|up	no|up	no|down	no|up	1	LOC110376900	mitochondrial import inner membrane translocase subunit TIM50-C-like, transcript variant X1
gene-LOC110381418	no|down	yes|up	no|down	no|down	no|down	yes|up	2	LOC110381418	transferrin-like
gene-LOC110376902	no|down	yes|up	no|down	yes|down	no|up	no|up	2	LOC110376902	E3 ubiquitin-protein ligase RNF126-like, transcript variant X4
gene-LOC110376903	no|down	yes|up	no|down	no|down	no|up	yes|up	2	LOC110376903	zinc transporter ZIP1
gene-LOC110373564	yes|down	yes|up	no|up	no|down	no|down	no|up	2	LOC110373564	xenotropic and polytropic retrovirus receptor 1
gene-LOC110376905	no|down	yes|up	no|down	yes|down	no|up	no|down	2	LOC110376905	myotubularin-related protein 10-B
gene-LOC110376906	yes|down	yes|down	no|up	yes|up	no|down	no|down	3	LOC110376906	metaxin-1, transcript variant X2
gene-LOC110376908	no|up	yes|down	no|up	yes|up	no|down	no|up	2	LOC110376908	B-cell receptor-associated protein 31-like
gene-ND5	yes|up	no|up	no|down	no|down	no|down	no|up	1	ND5	NADH dehydrogenase subunit 5
gene-LOC110374722	yes|down	no|up	no|up	yes|up	no|down	no|up	2	LOC110374722	coiled-coil domain-containing protein 181-like, transcript variant X2
gene-LOC110382353	no|down	no|down	no|up	yes|up	no|down	no|up	1	LOC110382353	uncharacterized LOC110382353
gene-LOC110382350	no|up	no|up	yes|up	yes|up	no|up	no|up	2	LOC110382350	uncharacterized LOC110382350
gene-LOC110374721	no|up	no|up	no|down	no|down	no|down	yes|up	1	LOC110374721	ankyrin repeat-containing protein At5g02620, transcript variant X2
gene-LOC110374726	no|up	yes|up	no|down	yes|down	no|up	no|up	2	LOC110374726	F-box/LRR-repeat protein 4, transcript variant X2
gene-LOC110382357	no|down	yes|up	no|up	no|down	no|up	no|up	1	LOC110382357	serine protease snake-like, transcript variant X4
gene-LOC110374724	yes|down	yes|up	no|down	yes|down	no|up	no|up	3	LOC110374724	alpha-amylase 2-like
gene-LOC110374725	no|down	yes|down	no|up	yes|up	no|down	no|down	2	LOC110374725	replication protein A 70 kDa DNA-binding subunit
gene-LOC110382358	no|down	yes|down	no|up	no|down	no|up	no|down	1	LOC110382358	putative U5 small nuclear ribonucleoprotein 200 kDa helicase
gene-LOC110373188	yes|down	no|down	no|up	yes|up	no|up	no|down	2	LOC110373188	uncharacterized LOC110373188
gene-LOC110372888	no|up	no|up	no|up	yes|up	no|down	no|up	1	LOC110372888	arginine kinase, transcript variant X1
gene-LOC110383773	no|up	yes|up	no|down	yes|down	no|down	no|up	2	LOC110383773	facilitated trehalose transporter Tret1-like
gene-LOC110372448	yes|up	yes|up	no|down	no|down	no|up	yes|up	3	LOC110372448	uncharacterized LOC110372448
gene-LOC110383771	no|up	yes|up	no|down	yes|down	yes|down	no|down	3	LOC110383771	ras-related protein Rab-32, transcript variant X3
gene-LOC110377360	yes|up	no|down	no|up	no|down	no|down	no|up	1	LOC110377360	juvenile hormone esterase-like
gene-LOC110377366	no|up	no|down	no|down	yes|down	yes|down	no|down	2	LOC110377366	high affinity copper uptake protein 1-like, transcript variant X2
gene-LOC110383774	no|up	yes|down	no|up	yes|up	no|down	no|up	2	LOC110383774	aspartyl/asparaginyl beta-hydroxylase, transcript variant X4
gene-LOC110372931	yes|down	no|down	no|down	no|down	no|up	no|up	1	LOC110372931	epidermal retinol dehydrogenase 2-like
gene-LOC110376761	no|down	yes|down	no|down	no|down	no|down	no|down	1	LOC110376761	ATP synthase subunit b, mitochondrial
gene-LOC110377369	no|down	yes|up	no|down	no|down	no|up	no|up	1	LOC110377369	hippocampus abundant transcript 1 protein
gene-LOC110376763	yes|down	yes|down	yes|down	no|up	no|up	no|up	3	LOC110376763	UTP--glucose-1-phosphate uridylyltransferase, transcript variant X3
gene-LOC110376766	yes|down	no|no test	yes|up	yes|up	no|up	yes|down	4	LOC110376766	serine proteinase stubble
gene-LOC110376767	no|down	no|down	no|no test	yes|up	no|no test	no|up	1	LOC110376767	uncharacterized LOC110376767
gene-LOC110383227	no|down	yes|up	no|up	no|down	no|down	no|up	1	LOC110383227	uncharacterized LOC110383227
gene-LOC110372402	no|up	no|up	no|up	yes|down	no|down	no|up	1	LOC110372402	cathepsin L1-like
gene-LOC110379488	no|up	yes|down	no|up	no|up	no|up	no|up	1	LOC110379488	ester hydrolase C11orf54 homolog, transcript variant X2
gene-LOC110379959	no|down	yes|down	no|up	no|up	no|down	no|down	1	LOC110379959	acyl-CoA-binding domain-containing protein 6
gene-LOC110370262	no|up	no|up	yes|down	no|up	yes|up	no|down	2	LOC110370262	E3 SUMO-protein ligase EGR2, transcript variant X1
gene-LOC110379481	no|down	no|down	no|up	yes|up	no|down	no|down	1	LOC110379481	dynein light chain roadblock-type 1-like, transcript variant X2
gene-LOC110379950	no|down	yes|down	no|down	yes|down	no|down	no|up	2	LOC110379950	vitellogenin-like
gene-LOC110379483	no|down	yes|down	no|up	no|up	no|up	no|up	1	LOC110379483	transient receptor potential channel pyrexia-like, transcript variant X1
gene-LOC110379956	yes|down	yes|down	no|down	no|down	no|down	no|up	2	LOC110379956	3-ketoacyl-CoA thiolase, mitochondrial-like
gene-LOC110379957	no|up	yes|up	no|up	no|down	no|up	no|up	1	LOC110379957	E3 ubiquitin-protein ligase NEDD4, transcript variant X6
gene-LOC110379486	yes|down	yes|up	no|up	yes|up	no|down	no|up	3	LOC110379486	microtubule-associated protein tau, transcript variant X6
gene-LOC110379955	yes|down	no|down	no|up	yes|down	no|up	no|down	2	LOC110379955	3-ketoacyl-CoA thiolase, mitochondrial-like
gene-LOC110384120	no|up	yes|up	no|up	no|up	no|down	no|down	1	LOC110384120	SH3 domain-binding glutamic acid-rich protein homolog
gene-LOC110377832	yes|up	no|up	no|up	no|down	no|up	no|up	1	LOC110377832	glucose-6-phosphate exchanger SLC37A2
gene-LOC110382745	yes|down	no|down	no|up	yes|up	no|down	no|down	2	LOC110382745	uncharacterized LOC110382745
gene-LOC110383618	no|down	yes|down	no|up	no|down	no|down	no|up	1	LOC110383618	protein DJ-1zDJ-1-like
gene-LOC110383619	no|up	yes|up	no|down	yes|down	no|down	no|up	2	LOC110383619	fork head domain transcription factor slp2-like
gene-LOC110382742	no|up	yes|down	no|down	yes|up	yes|down	no|down	3	LOC110382742	aldose reductase-like
gene-LOC110383615	yes|down	no|up	no|no test	yes|up	no|down	no|no test	2	LOC110383615	sideroflexin-1-like
gene-LOC110370264	no|down	yes|down	no|up	no|up	no|down	no|down	1	LOC110370264	T-complex protein 1 subunit theta
gene-LOC110382749	no|down	yes|down	yes|down	yes|up	yes|down	no|up	4	LOC110382749	UDP-glucuronosyltransferase 2B2-like
gene-LOC110382748	no|down	yes|down	yes|down	no|up	yes|down	no|up	3	LOC110382748	UDP-glucuronosyltransferase 2B14-like
gene-LOC110383613	no|down	yes|down	no|down	yes|down	yes|down	no|up	3	LOC110383613	larval cuticle protein LCP-17-like
gene-LOC110382280	no|up	yes|down	no|up	no|up	no|up	no|down	1	LOC110382280	oocyte zinc finger protein XlCOF7.1-like
gene-LOC110373199	yes|down	yes|down	no|down	no|up	no|down	no|down	2	LOC110373199	mitochondrial 2-oxoglutarate/malate carrier protein-like
gene-LOC110373190	yes|up	yes|down	no|down	yes|down	yes|down	no|down	4	LOC110373190	uncharacterized LOC110373190
gene-LOC110373191	no|down	no|down	no|no test	yes|up	no|no test	no|no test	1	LOC110373191	uncharacterized LOC110373191
gene-LOC110373620	no|down	yes|down	no|down	no|up	no|down	no|down	1	LOC110373620	serine protease 3-like
gene-LOC110373621	no|down	yes|down	no|up	yes|down	no|up	no|up	2	LOC110373621	protein FAM57B
gene-LOC110373194	yes|up	yes|up	yes|down	yes|down	no|down	no|up	4	LOC110373194	uncharacterized LOC110373194
gene-LOC110373195	no|down	yes|down	no|down	no|up	no|down	no|up	1	LOC110373195	sepiapterin reductase, transcript variant X2
gene-LOC110373196	yes|up	yes|up	yes|down	no|down	no|up	yes|up	4	LOC110373196	SH2 domain-containing protein 4A-like, transcript variant X2
gene-LOC110373197	yes|down	yes|up	no|down	yes|up	no|down	no|down	3	LOC110373197	uncharacterized LOC110373197
gene-LOC110378208	yes|up	no|down	no|up	no|down	no|down	no|up	1	LOC110378208	UDP-N-acetylglucosamine--peptide N-acetylglucosaminyltransferase 110 kDa subunit-like, transcript variant X2
gene-LOC110378978	yes|down	yes|down	no|down	no|up	no|down	no|down	2	LOC110378978	glycine dehydrogenase (decarboxylating), mitochondrial
gene-LOC110378201	yes|down	no|down	no|down	yes|up	no|up	no|up	2	LOC110378201	proton-coupled amino acid transporter-like protein CG1139
gene-LOC110376179	no|down	yes|down	no|up	no|up	no|up	no|down	1	LOC110376179	ATP-dependent zinc metalloprotease YME1 homolog, transcript variant X2
gene-LOC110378203	yes|up	yes|up	no|up	no|down	no|up	no|up	2	LOC110378203	uncharacterized LOC110378203
gene-LOC110378202	no|up	yes|up	no|down	yes|down	no|up	yes|up	3	LOC110378202	alpha-tocopherol transfer protein-like
gene-LOC110378977	no|down	yes|down	no|up	yes|up	no|down	no|down	2	LOC110378977	translation initiation factor eIF-2B subunit gamma
gene-LOC110378976	no|down	yes|up	no|up	yes|up	no|up	no|down	2	LOC110378976	proteoglycan 4-like, transcript variant X1
gene-LOC110378974	no|down	yes|down	no|down	yes|up	no|down	no|up	2	LOC110378974	phosphoribosylformylglycinamidine synthase, transcript variant X2
gene-LOC110371180	no|down	no|up	yes|up	no|down	no|down	yes|up	2	LOC110371180	facilitated trehalose transporter Tret1-like
gene-LOC110377496	no|up	yes|down	no|no test	no|up	no|no test	no|no test	1	LOC110377496	uncharacterized LOC110377496
gene-LOC110373448	no|down	yes|down	no|up	no|up	no|down	no|down	1	LOC110373448	signal recognition particle 54 kDa protein
gene-LOC110373449	no|down	no|down	no|down	yes|up	no|up	no|up	1	LOC110373449	uncharacterized LOC110373449, transcript variant X1
gene-LOC110373446	no|up	yes|up	no|down	no|down	no|up	no|up	1	LOC110373446	uncharacterized LOC110373446
gene-LOC110377491	no|up	no|down	yes|up	yes|up	no|up	no|down	2	LOC110377491	mucin-2-like
gene-LOC110373444	yes|down	yes|up	no|up	no|down	no|up	no|up	2	LOC110373444	uncharacterized LOC110373444
gene-LOC110373445	no|up	no|down	no|up	yes|up	no|down	no|up	1	LOC110373445	uncharacterized LOC110373445
gene-LOC110373442	yes|down	yes|up	no|down	no|up	yes|up	no|down	3	LOC110373442	beta-mannosidase
gene-LOC110373440	yes|down	yes|up	yes|up	no|down	no|up	no|up	3	LOC110373440	uncharacterized LOC110373440
gene-LOC110382697	yes|up	no|down	no|down	no|down	no|up	no|up	1	LOC110382697	phosphatidylserine decarboxylase proenzyme, mitochondrial
gene-LOC110382694	no|down	yes|down	no|up	no|up	no|down	no|down	1	LOC110382694	uncharacterized LOC110382694
gene-LOC110382693	no|down	no|down	no|down	yes|up	no|down	no|up	1	LOC110382693	uncharacterized LOC110382693
gene-LOC110382691	no|down	yes|up	yes|down	yes|down	no|up	no|down	3	LOC110382691	synaptotagmin-15-like
gene-LOC110384501	yes|down	no|down	yes|down	yes|up	yes|down	yes|down	5	LOC110384501	UDP-glucuronosyltransferase 1-7C-like
gene-LOC110374337	yes|up	yes|up	no|down	no|down	no|up	no|up	2	LOC110374337	uncharacterized LOC110374337, transcript variant X1
gene-LOC110384500	no|up	yes|down	no|down	yes|up	yes|down	yes|up	4	LOC110384500	UDP-glucuronosyltransferase 2B9-like
gene-LOC110376944	no|down	no|up	yes|down	no|down	no|down	no|down	1	LOC110376944	annulin, transcript variant X2
gene-LOC110384200	no|up	no|no test	yes|up	yes|up	no|down	no|down	2	LOC110384200	endocuticle structural glycoprotein SgAbd-2-like
gene-LOC110384201	no|down	no|up	no|up	yes|up	no|up	no|up	1	LOC110384201	endocuticle structural glycoprotein ABD-4-like
gene-LOC110380219	yes|up	no|down	yes|down	yes|down	no|down	no|down	3	LOC110380219	arylphorin subunit beta-like
gene-LOC110380218	no|up	yes|down	yes|down	yes|down	no|down	no|up	3	LOC110380218	arylphorin subunit alpha-like
gene-LOC110384204	no|down	no|up	no|up	no|down	yes|down	no|down	1	LOC110384204	endocuticle structural glycoprotein ABD-4-like
gene-LOC110376015	no|up	no|up	yes|down	no|down	yes|up	no|down	2	LOC110376015	neuropeptide FF receptor 1-like
gene-LOC110380215	yes|down	yes|up	no|up	yes|down	no|down	no|up	3	LOC110380215	basic juvenile hormone-suppressible protein 2
gene-LOC110380214	no|down	yes|up	no|down	yes|down	yes|up	no|down	3	LOC110380214	arylphorin subunit alpha-like
gene-LOC110380217	no|up	yes|down	no|up	yes|down	no|down	yes|up	3	LOC110380217	arylphorin subunit alpha-like
gene-LOC110380216	yes|down	yes|up	no|up	no|down	no|down	no|up	2	LOC110380216	basic juvenile hormone-suppressible protein 2-like
gene-LOC110380211	no|up	no|up	no|down	no|down	yes|down	no|down	1	LOC110380211	uncharacterized LOC110380211
gene-LOC110380210	no|up	yes|up	no|down	no|down	no|down	no|down	1	LOC110380210	calcyclin-binding protein
gene-LOC110380213	yes|down	no|down	no|down	yes|down	no|down	no|up	2	LOC110380213	acidic juvenile hormone-suppressible protein 1-like
gene-LOC110374330	yes|down	no|up	no|down	no|up	no|up	no|up	1	LOC110374330	tolloid-like protein 1
gene-LOC110373842	no|up	yes|up	no|up	no|up	no|up	yes|up	2	LOC110373842	uncharacterized LOC110373842
gene-LOC110373843	no|up	yes|up	no|down	yes|down	no|down	no|down	2	LOC110373843	uncharacterized LOC110373843
gene-LOC110373840	no|down	no|down	yes|up	yes|up	yes|up	yes|down	4	LOC110373840	DNA-directed RNA polymerase II subunit RPB1-like
gene-LOC110373841	yes|up	no|up	no|down	no|up	no|down	yes|up	2	LOC110373841	alpha-tocopherol transfer protein-like, transcript variant X1
gene-LOC110373846	yes|down	yes|down	no|up	yes|up	no|down	no|down	3	LOC110373846	uncharacterized LOC110373846, transcript variant X1
gene-LOC110374333	no|up	yes|up	no|up	no|up	no|down	no|up	1	LOC110374333	uncharacterized LOC110374333, transcript variant X3
gene-LOC110373844	no|up	yes|up	no|up	yes|down	no|up	no|down	2	LOC110373844	DENN domain-containing protein 4C
gene-LOC110372868	no|down	yes|down	no|down	no|down	yes|down	no|down	2	LOC110372868	cytochrome c oxidase subunit 6A1, mitochondrial-like
gene-LOC110381920	no|up	yes|up	no|down	no|down	no|down	no|down	1	LOC110381920	uncharacterized LOC110381920
gene-LOC110377499	no|up	no|no test	no|down	no|up	no|down	yes|up	1	LOC110377499	calphotin-like
gene-LOC110381922	no|up	yes|down	no|down	no|up	yes|down	no|down	2	LOC110381922	aldose reductase-like
gene-LOC110372864	no|down	no|down	no|down	yes|down	no|down	no|up	1	LOC110372864	lipopolysaccharide-induced tumor necrosis factor-alpha factor homolog
gene-LOC110372863	no|down	no|no test	no|no test	yes|up	no|no test	no|no test	1	LOC110372863	uncharacterized LOC110372863
gene-LOC110375220	no|up	yes|up	no|up	no|down	no|up	no|down	1	LOC110375220	protein aurora borealis
gene-LOC110377589	yes|up	no|down	no|up	no|up	yes|up	no|up	2	LOC110377589	biogenesis of lysosome-related organelles complex 1 subunit 2, transcript variant X6
gene-LOC110375221	no|up	yes|up	no|down	no|down	no|down	no|up	1	LOC110375221	pancreatic lipase-related protein 2
gene-LOC110383202	no|down	yes|down	no|up	no|down	no|up	no|down	1	LOC110383202	acetyl-CoA carboxylase 1-like
gene-LOC110371217	no|down	no|up	yes|up	no|down	no|up	no|up	1	LOC110371217	uncharacterized LOC110371217
gene-LOC110373990	yes|up	no|up	no|up	no|up	no|up	no|up	1	LOC110373990	uncharacterized LOC110373990
gene-LOC110372469	yes|down	no|up	no|down	no|up	no|down	no|down	1	LOC110372469	uncharacterized LOC110372469
gene-LOC110373993	no|up	yes|down	no|down	yes|up	no|down	no|down	2	LOC110373993	HEAT repeat-containing protein 1
gene-LOC110382969	no|up	no|no test	yes|up	no|no test	no|up	no|down	1	LOC110382969	uncharacterized LOC110382969
gene-LOC110373995	no|up	no|down	yes|down	yes|down	yes|down	yes|up	4	LOC110373995	androgen-dependent TFPI-regulating protein-like
gene-LOC110373996	yes|down	yes|up	no|down	yes|down	no|down	yes|up	4	LOC110373996	uncharacterized LOC110373996
gene-LOC110373997	no|down	yes|up	yes|down	yes|down	no|down	yes|up	4	LOC110373997	Krueppel-like factor 16
gene-LOC110382965	yes|up	yes|up	no|up	yes|down	no|up	no|up	3	LOC110382965	uncharacterized LOC110382965
gene-LOC110372462	no|down	no|down	no|up	yes|down	no|down	no|up	1	LOC110372462	phytanoyl-CoA dioxygenase domain-containing protein 1 homolog
gene-LOC110382967	yes|up	no|up	yes|up	no|down	no|up	no|up	2	LOC110382967	uncharacterized LOC110382967
gene-LOC110382966	no|up	yes|up	no|up	yes|down	no|up	no|up	2	LOC110382966	uncharacterized LOC110382966
gene-LOC110372467	yes|down	no|up	no|no test	yes|up	no|no test	no|no test	2	LOC110372467
gene-LOC110372465	yes|down	no|up	no|up	yes|up	no|up	no|up	2	LOC110372465	cathepsin L
gene-LOC110372464	no|up	yes|up	no|down	no|down	no|up	no|down	1	LOC110372464	transmembrane protein 198, transcript variant X2
gene-LOC110375660	no|no test	no|no test	yes|up	no|no test	no|up	yes|up	2	LOC110375660	uncharacterized LOC110375660
gene-LOC110375662	yes|down	yes|up	no|down	yes|up	no|down	no|up	3	LOC110375662	protein yellow-like
gene-LOC110375664	no|down	yes|down	yes|up	yes|up	no|up	no|down	3	LOC110375664	saccharopine dehydrogenase-like oxidoreductase
gene-LOC110375665	yes|up	no|up	no|up	no|down	no|up	no|up	1	LOC110375665	protein toll-like
gene-LOC110375666	no|up	yes|up	yes|down	yes|down	no|down	no|up	3	LOC110375666	uncharacterized LOC110375666
gene-LOC110375668	yes|up	no|down	yes|up	yes|up	yes|up	no|down	4	LOC110375668	BMP-binding endothelial regulator protein-like
gene-LOC110375669	no|up	no|down	no|down	yes|down	no|up	no|up	1	LOC110375669	troponin C-like, transcript variant X1
gene-LOC110384345	yes|up	yes|up	yes|up	yes|down	no|up	yes|up	5	LOC110384345	ATP-binding cassette sub-family G member 1
gene-LOC110384343	yes|up	no|down	no|up	no|up	no|up	no|up	1	LOC110384343	regulating synaptic membrane exocytosis protein 1
gene-LOC110384342	yes|down	no|down	no|down	yes|up	no|up	no|up	2	LOC110384342	formin-2, transcript variant X1
gene-LOC110384340	yes|up	yes|up	no|up	no|up	no|up	no|up	2	LOC110384340	chitooligosaccharidolytic beta-N-acetylglucosaminidase, transcript variant X3
gene-LOC110380665	yes|down	yes|down	no|up	yes|up	yes|down	no|down	4	LOC110380665	nicotinamide riboside kinase 1
gene-LOC110380666	no|down	yes|down	no|up	no|up	no|down	no|up	1	LOC110380666	uncharacterized LOC110380666
gene-LOC110380667	no|down	no|up	yes|up	no|up	no|down	no|down	1	LOC110380667	uncharacterized LOC110380667
gene-LOC110380660	no|down	yes|up	no|down	no|up	no|up	no|down	1	LOC110380660	5-hydroxyisourate hydrolase
gene-LOC110380661	yes|up	no|down	no|up	no|down	no|up	yes|up	2	LOC110380661	esterase FE4-like
gene-LOC110380662	yes|up	no|down	no|up	yes|up	no|up	no|up	2	LOC110380662	uncharacterized LOC110380662, transcript variant X1
gene-LOC110380663	no|down	yes|down	no|down	no|up	no|down	no|up	1	LOC110380663	putative inner dynein arm light chain, axonemal
gene-LOC110379311	no|up	yes|down	no|up	no|down	yes|down	yes|up	3	LOC110379311	transmembrane protein 205
gene-LOC110375118	no|down	yes|down	no|down	yes|up	no|down	no|down	2	LOC110375118	putative methyltransferase C9orf114
gene-LOC110375537	yes|down	yes|up	no|down	yes|down	no|up	no|down	3	LOC110375537	beta-1,3-glucan-binding protein-like
gene-LOC110379314	no|down	no|down	no|down	yes|up	no|down	no|up	1	LOC110379314	uncharacterized LOC110379314
gene-LOC110379315	no|down	no|down	no|down	yes|up	no|up	no|down	1	LOC110379315	uncharacterized LOC110379315
gene-LOC110379316	no|down	yes|up	yes|down	yes|down	no|up	no|up	3	LOC110379316	uncharacterized LOC110379316
gene-LOC110371168	no|down	no|down	no|up	yes|down	no|down	no|down	1	LOC110371168	40S ribosomal protein S11, transcript variant X1
gene-LOC110375440	yes|up	yes|up	yes|down	yes|up	yes|down	yes|up	6	LOC110375440	probable G-protein coupled receptor Mth-like 3
gene-LOC110375113	no|up	yes|up	no|down	no|down	no|up	no|up	1	LOC110375113	C-Maf-inducing protein-like
gene-LOC110375442	no|down	yes|down	no|down	yes|up	no|down	no|down	2	LOC110375442	2',5'-phosphodiesterase 12
gene-LOC110371164	no|down	yes|down	no|up	yes|up	no|up	no|down	2	LOC110371164	cleavage and polyadenylation specificity factor subunit 1
gene-LOC110375444	no|up	yes|up	no|down	yes|down	no|down	no|up	2	LOC110375444	uncharacterized LOC110375444, transcript variant X1
gene-LOC110375445	no|down	yes|up	no|down	no|down	no|up	no|up	1	LOC110375445	E3 ubiquitin-protein ligase Su(dx), transcript variant X2
gene-LOC110375114	yes|down	yes|up	no|down	yes|up	yes|down	no|down	4	LOC110375114	long-chain-fatty-acid--CoA ligase ACSBG2-like, transcript variant X3
gene-LOC110375447	no|up	yes|down	no|down	no|up	no|down	no|down	1	LOC110375447	endoplasmic reticulum-Golgi intermediate compartment protein 3
gene-LOC110376430	no|up	no|down	yes|up	no|up	no|down	no|down	1	LOC110376430	N-acetylneuraminate lyase-like
gene-LOC110372927	no|up	yes|up	no|up	yes|down	no|up	no|down	2	LOC110372927	iron-regulated transcriptional activator AFT2-like
gene-LOC110382312	no|down	yes|down	no|up	no|down	no|down	no|down	1	LOC110382312	CDK5 regulatory subunit-associated protein 3
gene-LOC110372924	yes|down	no|down	no|up	no|up	no|down	no|down	1	LOC110372924	U2 snRNP-associated SURP motif-containing protein, transcript variant X2
gene-LOC110375596	yes|down	yes|up	no|down	no|down	no|up	no|up	2	LOC110375596	AP-1 complex subunit beta-1, transcript variant X2
gene-LOC110372697	no|up	yes|up	no|down	no|down	no|down	no|down	1	LOC110372697	leukocyte surface antigen CD53-like, transcript variant X2
gene-LOC110375592	yes|down	yes|down	no|up	no|up	no|down	no|up	2	LOC110375592	luciferin 4-monooxygenase-like
gene-LOC110375593	no|up	yes|up	no|up	no|up	no|up	no|up	1	LOC110375593	ras-related protein Rab-35
gene-LOC110375590	yes|up	yes|down	no|up	no|down	no|down	no|down	2	LOC110375590	NHP2-like protein 1
gene-LOC110371672	no|down	no|down	yes|up	no|up	no|up	no|down	1	LOC110371672	zonadhesin
gene-LOC110372690	no|up	yes|down	no|down	no|up	no|down	no|up	1	LOC110372690	tRNA pseudouridine synthase-like 1
gene-LOC110371677	no|down	yes|up	no|down	yes|down	no|up	no|up	2	LOC110371677	tetraspanin-13, transcript variant X4
gene-LOC110382156	no|up	yes|down	yes|down	no|up	no|up	no|up	2	LOC110382156	facilitated trehalose transporter Tret1-2 homolog
gene-LOC110374802	no|up	yes|down	no|up	no|down	no|down	no|down	1	LOC110374802	WD repeat-containing protein 75-like
gene-LOC110371859	no|up	yes|up	no|up	no|up	no|up	no|down	1	LOC110371859	high mobility group protein DSP1-like
gene-LOC110371674	yes|up	no|down	no|down	no|down	no|down	no|down	1	LOC110371674	uncharacterized LOC110371674
gene-LOC110374208	yes|down	yes|down	no|up	no|down	no|up	no|down	2	LOC110374208	coatomer subunit beta
gene-LOC110369797	no|up	no|down	yes|down	no|down	yes|down	no|down	2	LOC110369797	ammonium transporter Rh type A
gene-LOC110369790	no|down	no|down	no|up	yes|up	no|down	no|down	1	LOC110369790	nuclear valosin-containing protein-like
gene-LOC110380198	yes|down	yes|down	yes|down	yes|down	yes|down	no|down	5	LOC110380198	inositol oxygenase-like
gene-LOC110369792	no|down	yes|up	no|up	yes|down	no|down	no|up	2	LOC110369792	4-coumarate--CoA ligase 1-like
gene-LOC110380196	no|up	yes|up	no|up	no|down	no|up	no|up	1	LOC110380196	cytospin-A-like, transcript variant X11
gene-LOC110384360	no|up	yes|down	no|up	no|up	yes|up	no|up	2	LOC110384360	multidrug resistance-associated protein 1-like
gene-LOC110380194	no|up	yes|down	no|up	yes|up	no|down	no|down	2	LOC110380194	39S ribosomal protein L18, mitochondrial
gene-LOC110380193	no|up	yes|down	no|down	yes|down	no|up	no|up	2	LOC110380193	ommochrome-binding protein-like
gene-LOC110380190	no|up	yes|up	no|up	no|down	yes|down	no|down	2	LOC110380190	uncharacterized LOC110380190
gene-LOC110380609	yes|up	no|down	no|down	no|down	no|down	no|up	1	LOC110380609	sodium/potassium-transporting ATPase subunit beta-2-like, transcript variant X2
gene-LOC110372435	no|up	no|up	no|down	no|down	no|up	yes|down	1	LOC110372435	L-lactate dehydrogenase-like, transcript variant X1
gene-LOC110371747	no|up	yes|down	yes|down	no|up	no|down	no|up	2	LOC110371747	prostatic acid phosphatase-like
gene-LOC110375846	no|down	no|up	yes|down	yes|up	no|up	no|up	2	LOC110375846	T-complex-associated testis-expressed protein 1-like
gene-LOC110371744	yes|down	yes|down	no|down	yes|up	yes|down	yes|up	5	LOC110371744	cytochrome P450 6B5-like
gene-LOC110375840	no|up	no|down	no|down	no|down	no|up	yes|up	1	LOC110375840	4-coumarate--CoA ligase 1-like
gene-LOC110375841	no|up	no|up	no|down	no|down	yes|down	yes|up	2	LOC110375841	uncharacterized LOC110375841
gene-LOC110370698	no|up	no|up	no|down	yes|up	no|down	no|down	1	LOC110370698	ribonuclease H1-like
gene-LOC110371740	yes|up	no|down	no|down	no|up	no|down	no|up	1	LOC110371740	uncharacterized LOC110371740
gene-LOC110370696	no|up	yes|up	no|down	yes|down	no|up	no|up	2	LOC110370696	three prime repair exonuclease 2-like
gene-LOC110374536	yes|up	yes|up	no|up	no|down	no|up	no|up	2	LOC110374536	DNA N6-methyl adenine demethylase
gene-LOC110370694	yes|down	yes|up	no|up	yes|down	yes|down	no|down	4	LOC110370694	aldehyde dehydrogenase X, mitochondrial-like
gene-LOC110374534	yes|up	no|down	yes|up	yes|down	no|up	no|up	3	LOC110374534	titin
gene-LOC110370692	no|up	no|down	no|down	yes|down	no|down	no|down	1	LOC110370692	sodium/hydrogen exchanger 9B2-like, transcript variant X2
gene-LOC110370693	yes|down	yes|up	no|up	yes|down	yes|down	no|down	4	LOC110370693	aldehyde dehydrogenase X, mitochondrial-like
gene-LOC110382101	no|down	yes|down	no|down	no|up	no|down	no|up	1	LOC110382101	V-type proton ATPase subunit C, transcript variant X2
gene-LOC110371748	yes|down	no|down	no|up	yes|up	no|down	no|up	2	LOC110371748	major heat shock 70 kDa protein Ab-like
gene-LOC110377626	no|up	yes|down	no|up	yes|down	no|down	no|down	2	LOC110377626	facilitated trehalose transporter Tret1-like
gene-LOC110377624	no|down	yes|down	no|up	no|down	yes|down	no|down	2	LOC110377624	NADH dehydrogenase [ubiquinone] 1 beta subcomplex subunit 9
gene-LOC110377991	no|down	yes|up	yes|down	yes|down	yes|up	yes|up	5	LOC110377991	uncharacterized LOC110377991
gene-LOC110377620	no|up	no|up	yes|up	no|up	no|up	yes|down	2	LOC110377620	uncharacterized LOC110377620
gene-LOC110377621	no|up	yes|down	no|up	no|down	no|up	no|down	1	LOC110377621	longitudinals lacking protein-like
gene-LOC110377628	no|down	no|up	no|up	yes|up	no|no test	no|up	1	LOC110377628	uncharacterized LOC110377628, transcript variant X1
gene-LOC110377629	no|down	no|up	no|up	yes|down	no|down	no|down	1	LOC110377629	proteasome subunit beta type-5
gene-LOC110371343	no|up	yes|down	no|down	no|down	yes|down	no|up	2	LOC110371343	glutathione S-transferase 1-like, transcript variant X1
gene-LOC110371342	yes|down	yes|up	no|down	no|up	yes|down	no|down	3	LOC110371342	glutathione S-transferase 1-like
gene-LOC110371341	no|up	no|down	no|up	no|down	yes|down	no|down	1	LOC110371341	glutathione S-transferase 1-like
gene-LOC110371340	no|up	yes|up	no|up	yes|down	no|up	no|down	2	LOC110371340	uncharacterized LOC110371340
gene-LOC110371347	no|down	yes|down	no|up	no|up	no|down	no|down	1	LOC110371347	eukaryotic translation initiation factor 3 subunit D
gene-LOC110370169	no|down	yes|up	yes|down	yes|down	yes|down	no|up	4	LOC110370169	E3 ubiquitin-protein ligase sina-like, transcript variant X5
gene-LOC110371344	no|up	yes|down	no|up	no|up	no|down	no|down	1	LOC110371344	glutathione S-transferase 1-like
gene-LOC110370164	yes|up	no|down	no|down	no|down	no|down	yes|up	2	LOC110370164	pupal cuticle protein C1B-like
gene-LOC110370165	no|down	no|down	no|up	no|down	no|up	yes|up	1	LOC110370165	multidrug resistance-associated protein 4-like
gene-LOC110370166	yes|up	no|up	no|down	no|down	no|up	no|up	1	LOC110370166	uncharacterized LOC110370166
gene-LOC110370167	no|up	yes|up	no|up	no|down	no|down	no|up	1	LOC110370167	gamma-aminobutyric acid receptor-associated protein
gene-LOC110373803	no|down	yes|down	no|up	no|up	no|down	no|down	1	LOC110373803	tyrosine--tRNA ligase, cytoplasmic
gene-LOC110370161	no|up	no|up	no|up	yes|down	no|down	no|up	1	LOC110370161	esterase FE4-like
gene-LOC110370162	yes|up	no|down	no|up	no|up	no|down	yes|up	2	LOC110370162	pupal cuticle protein C1B-like
gene-LOC110370163	yes|up	no|down	no|up	no|down	no|down	yes|up	2	LOC110370163	pupal cuticle protein C1B-like
gene-LOC110379178	no|up	yes|up	no|down	no|down	no|up	no|up	1	LOC110379178	uncharacterized LOC110379178
gene-LOC110375335	no|up	yes|up	no|down	no|down	no|down	no|down	1	LOC110375335	uncharacterized LOC110375335
gene-LOC110380446	no|down	no|up	no|no test	yes|up	no|no test	no|no test	1	LOC110380446	uncharacterized LOC110380446
gene-LOC110380441	no|up	yes|up	no|down	no|up	no|up	no|up	1	LOC110380441	transcription factor kayak, transcript variant X7
gene-LOC110380442	no|down	no|up	yes|down	no|down	no|down	no|up	1	LOC110380442	retinoid-inducible serine carboxypeptidase-like
gene-LOC110381137	no|down	no|down	no|up	yes|up	no|up	no|down	1	LOC110381137	uncharacterized LOC110381137, transcript variant X2
gene-LOC110381136	yes|up	no|down	no|down	no|up	no|down	yes|up	2	LOC110381136	transcription factor SPT20 homolog, transcript variant X2
gene-LOC110381133	no|down	yes|up	no|up	no|down	no|down	no|up	1	LOC110381133	outer dense fiber protein 3-like protein 2
gene-LOC110379175	no|down	yes|up	no|up	yes|down	no|up	no|up	2	LOC110379175	dedicator of cytokinesis protein 1, transcript variant X5
gene-LOC110381130	yes|down	no|down	no|down	yes|up	no|up	no|up	2	LOC110381130	uncharacterized LOC110381130
gene-LOC110375021	no|up	yes|down	no|down	no|down	no|down	no|down	1	LOC110375021	retinol dehydrogenase 14-like
gene-LOC110371690	no|up	yes|down	no|up	no|up	no|up	no|up	1	LOC110371690	uncharacterized protein CG3556, transcript variant X3
gene-LOC110378191	yes|down	no|down	no|no test	yes|up	no|down	no|up	2	LOC110378191	uncharacterized LOC110378191
gene-LOC110378193	no|down	yes|down	yes|up	no|up	no|up	no|up	2	LOC110378193	basement membrane-specific heparan sulfate proteoglycan core protein-like, transcript variant X6
gene-LOC110378192	yes|down	no|down	no|no test	yes|up	no|no test	no|up	2	LOC110378192	uncharacterized LOC110378192, transcript variant X2
gene-LOC110378194	yes|down	no|down	no|down	yes|up	no|up	no|no test	2	LOC110378194	uncharacterized LOC110378194
gene-LOC110370345	no|up	yes|up	no|up	no|down	no|up	no|up	1	LOC110370345	maternal protein pumilio, transcript variant X5
gene-LOC110370431	no|down	no|up	no|down	yes|down	no|up	no|up	1	LOC110370431	transcription factor cwo, transcript variant X1
gene-LOC110383188	no|up	yes|down	no|down	yes|up	no|up	no|up	2	LOC110383188	SPRY domain-containing SOCS box protein 3-like, transcript variant X2
gene-LOC110377199	no|up	no|down	no|down	yes|up	no|up	no|up	1	LOC110377199	semaphorin-5A
gene-LOC110370434	no|down	no|up	no|up	yes|down	no|up	no|down	1	LOC110370434	protein transport protein Sec24A
gene-LOC110370343	no|up	yes|down	no|up	no|down	no|up	no|down	1	LOC110370343	transducin-like enhancer protein 1
gene-LOC110377194	no|up	yes|up	no|down	no|down	no|down	no|up	1	LOC110377194	regucalcin-like
gene-LOC110371695	no|down	no|up	yes|down	no|down	no|down	no|up	1	LOC110371695	clavesin-1-like
gene-LOC110370438	no|up	yes|up	no|up	yes|down	no|down	no|up	2	LOC110370438	uncharacterized LOC110370438
gene-LOC110377197	yes|up	no|down	no|up	no|up	no|up	no|down	1	LOC110377197	probable DNA mismatch repair protein Msh6
gene-LOC110377190	no|up	no|down	no|up	yes|up	no|down	no|up	1	LOC110377190	uncharacterized LOC110377190, transcript variant X5
gene-LOC110377191	no|down	yes|down	no|up	yes|down	no|down	no|up	2	LOC110377191	guanine deaminase
gene-LOC110369602	no|down	no|down	no|down	yes|up	no|up	no|no test	1	LOC110369602	uncharacterized LOC110369602
gene-LOC110384211	no|down	yes|up	no|up	no|down	no|up	no|up	1	LOC110384211	phosphatidylinositol 5-phosphate 4-kinase type-2 alpha, transcript variant X3
gene-LOC110371697	yes|up	no|up	yes|down	no|down	yes|up	no|up	3	LOC110371697	cuticle protein 16.8-like
gene-LOC110371696	no|up	no|up	yes|up	no|down	yes|down	no|up	2	LOC110371696	clavesin-2-like
gene-LOC110384212	no|down	yes|down	no|up	no|up	no|down	no|up	1	LOC110384212	tropomyosin-2, transcript variant X12
gene-LOC110382050	no|up	yes|down	no|down	no|up	no|down	no|down	1	LOC110382050	tetratricopeptide repeat protein 4
gene-LOC110372214	no|down	yes|down	no|down	no|up	no|up	no|down	1	LOC110372214	PAB-dependent poly(A)-specific ribonuclease subunit PAN2
gene-LOC110375027	no|down	no|up	no|up	no|up	yes|down	no|down	1	LOC110375027	uncharacterized LOC110375027
gene-LOC110376578	no|up	yes|up	no|down	no|down	no|up	no|up	1	LOC110376578	probable phospholipid-transporting ATPase IIB
gene-LOC110379569	no|down	no|up	no|up	yes|down	no|down	no|up	1	LOC110379569	chymotrypsin-1-like
gene-LOC110384217	no|up	yes|up	no|up	no|up	no|down	no|up	1	LOC110384217	ubiquitin-conjugating enzyme E2 Q2
gene-LOC110381213	no|down	yes|down	no|up	no|up	no|down	no|up	1	LOC110381213	centromere/kinetochore protein zw10 homolog
gene-LOC110376571	no|down	yes|down	no|up	no|down	no|down	no|down	1	LOC110376571	uncharacterized LOC110376571, transcript variant X1
gene-LOC110381087	yes|up	no|down	no|down	no|up	no|up	no|up	1	LOC110381087	small conductance calcium-activated potassium channel protein, transcript variant X8
gene-LOC110376573	yes|down	yes|down	no|up	yes|up	no|up	no|down	3	LOC110376573	dolichyl-diphosphooligosaccharide--protein glycosyltransferase subunit STT3A
gene-LOC110372217	no|up	yes|up	no|down	yes|down	no|up	no|up	2	LOC110372217	myoblast growth factor receptor egl-15-like
gene-LOC110376575	no|up	yes|up	no|up	yes|down	no|up	no|down	2	LOC110376575	E3 ubiquitin-protein ligase RNF13, transcript variant X2
gene-LOC110379566	no|no test	yes|up	no|no test	yes|down	no|no test	no|no test	2	LOC110379566	chymotrypsin-1-like
gene-LOC110379565	no|up	no|down	yes|down	no|down	no|up	no|up	1	LOC110379565	dopamine D2-like receptor
gene-LOC110376576	no|down	yes|up	no|down	yes|down	no|down	no|up	2	LOC110376576	cathepsin B-like
gene-LOC110380260	no|down	no|down	no|up	yes|down	no|down	no|down	1	LOC110380260	40S ribosomal protein S26
gene-LOC110376833	no|down	yes|down	no|down	no|up	no|down	no|up	1	LOC110376833	riboflavin kinase
gene-LOC110382057	no|up	yes|down	no|down	no|up	yes|down	no|down	2	LOC110382057	protein NDUFAF4 homolog
gene-LOC110381216	yes|up	no|down	no|up	no|down	no|down	yes|up	2	LOC110381216	cuticle protein 16.5-like, transcript variant X1
gene-LOC110382056	yes|down	no|down	no|down	yes|up	no|down	no|down	2	LOC110382056	tyrosine-protein phosphatase cdcA-like
gene-LOC110376974	no|down	no|up	no|up	yes|up	no|down	no|down	1	LOC110376974	transmembrane protein 231
gene-LOC110381315	yes|up	no|up	no|up	no|up	no|up	no|up	1	LOC110381315	uncharacterized LOC110381315
gene-LOC110381314	no|down	yes|down	yes|down	no|down	yes|down	no|down	3	LOC110381314	flexible cuticle protein 12-like
gene-LOC110376973	no|down	no|up	no|down	yes|down	no|down	no|down	1	LOC110376973	sodium-independent sulfate anion transporter-like, transcript variant X2
gene-LOC110381310	no|down	no|down	yes|down	yes|up	no|down	no|up	2	LOC110381310	translational regulator orb2, transcript variant X4
gene-LOC110376978	no|down	yes|up	no|down	yes|down	no|up	no|up	2	LOC110376978	T-box transcription factor TBX20-like
gene-LOC110374717	yes|up	no|up	yes|down	no|down	no|down	yes|down	3	LOC110374717	orcokinin peptides type A-like, transcript variant X5
gene-LOC110374714	no|up	yes|up	no|down	no|up	no|down	no|up	1	LOC110374714	uncharacterized LOC110374714
gene-LOC110374713	no|down	yes|up	no|down	yes|down	no|up	no|up	2	LOC110374713	inositol polyphosphate 5-phosphatase K-like, transcript variant X3
gene-LOC110374712	no|down	no|up	yes|down	yes|up	no|up	no|up	2	LOC110374712	G-protein coupled receptor Mth2-like
gene-LOC110382361	yes|up	no|up	no|down	no|down	no|up	no|down	1	LOC110382361	zinc finger protein 2 homolog, transcript variant X2
gene-LOC110382360	no|up	yes|up	no|up	yes|down	no|up	no|up	2	LOC110382360	SOX domain-containing protein dichaete-like
gene-LOC110371325	no|down	yes|down	no|up	no|up	no|down	no|down	1	LOC110371325	protein asunder
gene-LOC110380267	yes|up	no|up	no|up	no|down	no|up	no|up	1	LOC110380267	uncharacterized LOC110380267, transcript variant X4
gene-LOC110382369	yes|up	no|up	no|down	no|up	no|down	no|down	1	LOC110382369	uncharacterized LOC110382369
gene-LOC110382368	yes|down	yes|down	no|up	yes|up	no|down	no|down	3	LOC110382368	glucose-1-phosphatase-like
gene-LOC110383764	no|down	yes|up	no|down	yes|down	no|up	no|down	2	LOC110383764	protein ref(2)P-like, transcript variant X3
gene-LOC110377375	yes|down	yes|up	no|up	no|up	no|up	no|down	2	LOC110377375	AP-2 complex subunit sigma
gene-LOC110377376	no|down	no|down	no|down	yes|down	no|up	no|up	1	LOC110377376	AMP deaminase 2, transcript variant X11
gene-LOC110377377	no|up	yes|down	no|down	yes|down	no|up	no|up	2	LOC110377377	atlastin, transcript variant X1
gene-LOC110377370	yes|down	yes|down	no|up	yes|up	no|up	no|down	3	LOC110377370	protein YIF1B-B, transcript variant X1
gene-LOC110371327	no|up	yes|down	no|down	no|up	no|down	no|down	1	LOC110371327	tyrosine--tRNA ligase, mitochondrial
gene-LOC110377372	no|down	yes|up	yes|down	no|down	no|down	no|up	2	LOC110377372	atlastin-like
gene-LOC110377373	no|up	yes|up	no|down	no|down	no|down	no|down	1	LOC110377373	transcription initiation factor TFIID subunit 7
gene-LOC110376715	no|up	no|up	no|down	yes|down	no|down	no|down	1	LOC110376715	28 kDa heat- and acid-stable phosphoprotein
gene-LOC110372660	yes|up	no|up	no|up	no|down	no|up	no|up	1	LOC110372660	myb/SANT-like DNA-binding domain-containing protein 3
gene-LOC110376716	yes|down	no|up	no|up	yes|up	no|no test	no|up	2	LOC110376716	uncharacterized LOC110376716
gene-LOC110377378	no|up	yes|down	no|up	yes|down	yes|down	no|down	3	LOC110377378	ATP synthase-coupling factor 6, mitochondrial
gene-LOC110376713	no|down	no|up	no|down	yes|down	no|down	no|up	1	LOC110376713	GDP-D-glucose phosphorylase 1
gene-LOC110376712	no|up	yes|up	yes|down	yes|down	yes|up	no|up	4	LOC110376712	uncharacterized LOC110376712
gene-LOC110374483	no|down	yes|down	no|up	no|up	no|down	no|down	1	LOC110374483	coatomer subunit gamma-like
gene-LOC110373852	no|down	yes|up	no|up	no|down	no|up	no|up	1	LOC110373852	polyhomeotic-proximal chromatin protein-like, transcript variant X5
gene-LOC110371328	no|up	yes|down	no|down	no|down	no|down	no|down	1	LOC110371328	WD repeat-containing protein 3
gene-LOC110370100	no|up	yes|up	no|down	no|up	no|down	no|up	1	LOC110370100	E3 ubiquitin-protein ligase FANCL
gene-LOC110381931	yes|up	no|down	no|up	no|up	no|up	no|up	1	LOC110381931	islet cell autoantigen 1
gene-LOC110379969	yes|down	no|up	no|down	yes|down	no|down	no|down	2	LOC110379969	3-ketoacyl-CoA thiolase, mitochondrial-like
gene-LOC110379968	no|down	yes|down	no|up	yes|up	no|down	no|up	2	LOC110379968	focadhesin
gene-LOC110374487	no|up	yes|down	no|up	no|down	no|up	no|up	1	LOC110374487	FK506-binding protein 2, transcript variant X2
gene-LOC110379964	yes|down	no|up	yes|up	no|up	yes|up	no|up	3	LOC110379964	pregnancy zone protein-like
gene-LOC110377038	no|up	yes|up	no|up	no|down	no|up	no|up	1	LOC110377038	ataxin-2-like protein
gene-LOC110379960	no|down	yes|down	no|up	no|up	no|down	no|up	1	LOC110379960	SRA stem-loop-interacting RNA-binding protein, mitochondrial
gene-LOC110372852	no|up	yes|up	yes|down	no|down	no|up	no|down	2	LOC110372852	beta-3 adrenergic receptor-like
gene-LOC110382401	no|up	yes|up	no|up	no|up	no|up	no|up	1	LOC110382401	phytanoyl-CoA dioxygenase, peroxisomal-like
gene-LOC110372581	no|up	no|down	yes|up	no|up	no|down	yes|up	2	LOC110372581	laccase-2-like
gene-LOC110372450	no|down	yes|up	no|down	no|down	no|up	no|up	1	LOC110372450	protein DDI1 homolog 2, transcript variant X3
gene-LOC110370105	no|up	no|up	no|down	yes|up	yes|up	no|up	2	LOC110370105	collagen alpha-1(I) chain-like
gene-LOC110382756	no|up	yes|down	yes|down	no|up	yes|down	no|up	3	LOC110382756	UDP-glucuronosyltransferase 2B10-like
gene-LOC110382757	yes|up	yes|down	no|down	no|down	no|down	no|up	2	LOC110382757	UDP-glucuronosyltransferase 2B19-like
gene-LOC110382754	no|up	yes|down	no|down	no|up	yes|down	no|up	2	LOC110382754	UDP-glucuronosyltransferase 2B19-like, transcript variant X1
gene-LOC110382755	no|up	yes|down	no|up	yes|up	yes|down	no|down	3	LOC110382755	UDP-glucuronosyltransferase 2B19-like
gene-LOC110382752	no|up	yes|down	no|no test	no|up	no|down	no|no test	1	LOC110382752	UDP-glucuronosyltransferase 2B17-like
gene-LOC110382753	no|up	no|up	no|up	yes|down	no|up	no|up	1	LOC110382753	CCR4-NOT transcription complex subunit 3, transcript variant X4
gene-LOC110382751	no|down	no|down	yes|down	yes|up	yes|down	no|down	3	LOC110382751	UDP-glucuronosyltransferase 2B19-like, transcript variant X1
gene-LOC110382758	yes|up	yes|down	yes|down	no|up	yes|down	no|down	4	LOC110382758	UDP-glucuronosyltransferase 2B31-like
gene-LOC110372585	no|up	yes|down	no|up	no|up	no|down	no|down	1	LOC110372585	heat shock 70 kDa protein 14
gene-LOC110370615	no|up	yes|down	yes|down	yes|down	no|up	no|up	3	LOC110370615	proline-rich protein HaeIII subfamily 1-like, transcript variant X3
gene-LOC110372854	yes|up	no|down	yes|up	yes|up	no|down	yes|down	4	LOC110372854	dual oxidase, transcript variant X2
gene-LOC110383134	yes|up	no|down	no|down	no|down	no|down	no|up	1	LOC110383134	collagen alpha-1(IX) chain-like
gene-LOC110373615	no|down	no|up	yes|up	no|up	no|up	yes|down	2	LOC110373615	uncharacterized LOC110373615
gene-LOC110373613	no|up	yes|down	no|up	no|up	no|down	no|down	1	LOC110373613	protein BCCIP homolog
gene-LOC110382027	yes|up	no|up	no|down	no|up	no|down	no|up	1	LOC110382027	serine/threonine-protein kinase PRP4 homolog, transcript variant X9
gene-LOC110373610	no|up	no|down	yes|down	no|down	yes|down	no|down	2	LOC110373610	lysyl oxidase homolog 2
gene-LOC110383136	yes|down	yes|down	no|up	no|up	yes|down	no|down	3	LOC110383136	endonuclease G, mitochondrial
gene-LOC110370610	yes|down	no|up	no|down	no|up	no|down	no|down	1	LOC110370610	putative ribosome-binding factor A, mitochondrial
gene-LOC110383131	yes|down	yes|up	no|down	no|down	no|up	no|up	2	LOC110383131	protein peste-like, transcript variant X1
gene-LOC110376390	no|up	no|up	yes|down	no|up	no|down	no|up	1	LOC110376390	uncharacterized LOC110376390
gene-LOC110373299	yes|down	yes|up	no|down	yes|down	no|down	no|up	3	LOC110373299	glutathione S-transferase-like
gene-LOC110377915	no|down	no|up	no|down	yes|up	no|down	no|up	1	LOC110377915	uncharacterized LOC110377915
gene-LOC110378965	no|up	yes|up	no|down	no|down	no|down	no|up	1	LOC110378965	homeobox protein 2-like
gene-LOC110378966	no|down	no|down	no|up	yes|up	no|down	no|down	1	LOC110378966	ribonuclease H2 subunit C
gene-LOC110373290	no|up	yes|up	no|down	yes|up	no|up	no|up	2	LOC110373290	ubiquitin-like protein 3
gene-LOC110378216	yes|down	no|no test	no|up	yes|up	no|down	no|down	2	LOC110378216	uncharacterized LOC110378216
gene-LOC110378217	yes|down	no|down	no|up	yes|up	no|down	no|up	2	LOC110378217	uncharacterized LOC110378217
gene-LOC110378215	yes|down	no|down	no|down	no|down	no|up	no|down	1	LOC110378215	uncharacterized LOC110378215, transcript variant X1
gene-LOC110380735	yes|down	yes|up	no|down	no|down	no|up	no|down	2	LOC110380735	chymotrypsin-like elastase family member 2A, transcript variant X3
gene-LOC110377910	no|down	yes|up	no|up	yes|up	no|down	no|down	2	LOC110377910	pro-epidermal growth factor-like
gene-LOC110371283	yes|down	no|up	no|up	no|up	no|down	no|down	1	LOC110371283	NADH dehydrogenase [ubiquinone] iron-sulfur protein 5-like
gene-LOC110379233	no|up	no|down	yes|down	no|down	no|up	no|down	1	LOC110379233	uncharacterized LOC110379233
gene-LOC110377912	yes|down	no|up	no|up	yes|up	no|down	no|down	2	LOC110377912	glutathione S-transferase 1-like, transcript variant X2
gene-LOC110382021	yes|down	no|up	no|down	no|up	no|up	no|up	1	LOC110382021	V-type proton ATPase 116 kDa subunit a, transcript variant X6
gene-LOC110378221	no|down	no|up	no|down	no|down	yes|down	no|up	1	LOC110378221	tryptophan 5-hydroxylase 1
gene-LOC110370587	yes|up	no|down	yes|down	no|down	no|down	yes|up	3	LOC110370587	thrombospondin type-1 domain-containing protein 4-like
gene-LOC110382682	no|up	no|down	yes|down	no|up	no|down	no|up	1	LOC110382682	rhomboid-related protein 2-like, transcript variant X1
gene-LOC110382684	no|up	no|down	no|down	no|down	yes|down	no|down	1	LOC110382684	yrdC domain-containing protein, mitochondrial
gene-LOC110382685	no|up	yes|down	no|up	no|up	no|up	no|down	1	LOC110382685	RRP12-like protein
gene-LOC110382686	no|down	yes|down	no|up	yes|up	yes|down	no|down	3	LOC110382686	mitochondrial inner membrane protease subunit 2
gene-LOC110384237	no|down	yes|down	no|up	yes|up	no|up	no|up	2	LOC110384237	very-long-chain (3R)-3-hydroxyacyl-CoA dehydratase
gene-LOC110376025	no|down	yes|down	no|down	no|up	no|down	no|down	1	LOC110376025	translocator protein-like, transcript variant X3
gene-LOC110376024	no|down	yes|down	no|up	yes|up	no|down	no|up	2	LOC110376024	translocator protein-like, transcript variant X3
gene-LOC110384233	no|up	yes|up	yes|down	yes|down	no|up	no|up	3	LOC110384233	OTU domain-containing protein 7B-like, transcript variant X1
gene-LOC110376022	yes|down	no|down	no|up	yes|up	no|down	no|down	2	LOC110376022	cilia- and flagella-associated protein 206-like
gene-LOC110380208	yes|down	no|up	no|down	yes|down	no|down	no|up	2	LOC110380208	pickpocket protein 28-like
gene-LOC110380204	no|up	yes|down	no|down	no|down	no|up	no|down	1	LOC110380204	luciferin 4-monooxygenase-like
gene-LOC110380205	no|up	yes|down	no|up	no|up	no|up	no|up	1	LOC110380205	luciferin 4-monooxygenase-like
gene-LOC110380203	no|down	yes|up	no|down	yes|down	no|down	no|down	2	LOC110380203	luciferin 4-monooxygenase-like
gene-LOC110380201	no|down	yes|down	yes|down	yes|down	yes|down	no|down	4	LOC110380201	luciferin 4-monooxygenase-like, transcript variant X2
gene-LOC110373876	no|down	yes|up	no|up	yes|down	no|up	no|up	2	LOC110373876	protein Teyrha-meyrha, transcript variant X2
gene-LOC110384352	yes|up	yes|up	no|up	yes|down	no|up	no|up	3	LOC110384352	uncharacterized protein CG5902
gene-LOC110381959	no|up	yes|up	no|up	yes|down	no|down	no|up	2	LOC110381959	SCO-spondin-like, transcript variant X3
gene-LOC110373872	no|down	no|down	no|down	yes|up	no|up	no|down	1	LOC110373872	uncharacterized LOC110373872
gene-LOC110373871	yes|down	yes|up	no|up	yes|up	no|up	no|down	3	LOC110373871	prostatic acid phosphatase
gene-LOC110381488	yes|up	no|down	no|up	no|down	no|up	no|up	1	LOC110381488	uncharacterized LOC110381488
gene-LOC110384358	yes|up	no|up	no|down	no|up	no|up	no|down	1	LOC110384358	transcription factor AP-4
gene-LOC110381954	no|down	no|down	no|up	yes|up	no|down	no|down	1	LOC110381954	NADP-dependent malic enzyme-like
gene-LOC110381951	no|down	no|up	no|down	yes|down	no|down	no|up	1	LOC110381951	uncharacterized LOC110381951
gene-LOC110381953	no|up	no|up	yes|down	no|down	no|up	no|down	1	LOC110381953	uncharacterized LOC110381953
gene-LOC110373878	no|down	no|down	no|up	yes|up	no|down	yes|up	2	LOC110373878	uncharacterized LOC110373878, transcript variant X2
gene-LOC110372870	yes|down	no|up	no|up	yes|up	no|up	no|down	2	LOC110372870	integrin alpha-PS1, transcript variant X1
gene-LOC110372871	no|down	yes|up	no|up	yes|up	no|up	no|down	2	LOC110372871	uncharacterized LOC110372871
gene-LOC110372872	no|down	no|down	no|up	yes|up	no|down	no|up	1	LOC110372872	uncharacterized LOC110372872, transcript variant X1
gene-LOC110372107	yes|up	no|up	no|down	no|down	no|down	no|down	1	LOC110372107	inhibin beta chain-like
gene-LOC110372875	yes|down	no|down	no|no test	yes|up	no|no test	no|up	2	LOC110372875	uncharacterized LOC110372875
gene-LOC110372876	yes|down	no|down	no|down	no|up	no|up	no|up	1	LOC110372876	uncharacterized LOC110372876
gene-LOC110372877	no|down	no|down	no|no test	yes|up	no|down	no|no test	1	LOC110372877	uncharacterized LOC110372877
gene-LOC110378597	no|up	yes|down	no|up	yes|up	no|down	no|down	2	LOC110378597	DNA replication licensing factor Mcm5
gene-LOC110373473	yes|down	no|down	no|down	yes|up	no|up	no|down	2	LOC110373473	L-threonine ammonia-lyase-like
gene-LOC110373471	yes|down	yes|up	no|up	no|up	no|down	no|down	2	LOC110373471	cyclin-dependent kinase 20
gene-LOC110373470	no|down	yes|up	no|down	yes|down	yes|down	no|down	3	LOC110373470	uncharacterized LOC110373470, transcript variant X2
gene-LOC110372478	yes|down	no|down	no|no test	yes|up	no|no test	no|no test	2	LOC110372478	protein ABHD11-like
gene-LOC110373476	yes|down	yes|down	no|up	yes|up	no|down	no|down	3	LOC110373476	L-threonine ammonia-lyase-like
gene-LOC110373475	no|down	yes|down	no|up	no|up	no|down	no|down	1	LOC110373475	uncharacterized LOC110373475, transcript variant X1
gene-LOC110382979	no|down	no|up	no|up	yes|up	no|down	no|down	1	LOC110382979	alanine aminotransferase 2-like
gene-LOC110372476	yes|down	no|down	no|no test	yes|up	no|down	no|no test	2	LOC110372476	protein ABHD11-like
gene-LOC110382975	no|down	yes|down	no|up	yes|up	no|up	no|down	2	LOC110382975	cadherin-87A-like
gene-LOC110372470	yes|up	yes|up	no|down	yes|down	no|up	no|down	3	LOC110372470	uncharacterized LOC110372470
gene-LOC110382973	no|down	no|down	yes|up	yes|up	no|down	yes|down	3	LOC110382973	mucin-5AC-like
gene-LOC110382970	no|up	no|down	yes|up	no|up	no|up	no|up	1	LOC110382970	uncharacterized LOC110382970
gene-LOC110382971	yes|down	yes|up	no|up	yes|down	no|up	no|down	3	LOC110382971	4-coumarate--CoA ligase 1-like
gene-LOC110375614	no|down	yes|up	no|no test	yes|down	no|no test	no|no test	2	LOC110375614	phospholipase A2-like
gene-LOC110375613	yes|up	no|up	no|down	no|down	no|up	no|up	1	LOC110375613	zinc finger protein 271-like, transcript variant X7
gene-LOC110375612	yes|up	no|up	no|down	no|down	no|up	no|down	1	LOC110375612	RIMS-binding protein 2-like, transcript variant X12
gene-LOC110375618	yes|down	no|up	no|up	no|down	yes|down	no|down	2	LOC110375618	myelin P2 protein
gene-LOC110371526	no|up	yes|down	no|up	yes|up	no|down	no|down	2	LOC110371526	obg-like ATPase 1
gene-LOC110382900	yes|down	yes|down	no|down	no|up	no|down	no|down	2	LOC110382900	von Willebrand factor A domain-containing protein 8
gene-LOC110372109	yes|down	yes|up	no|down	yes|down	no|down	no|up	3	LOC110372109	uncharacterized LOC110372109
gene-LOC110379365	no|up	no|up	yes|down	no|up	yes|up	no|down	2	LOC110379365	pollen-specific leucine-rich repeat extensin-like protein 2
gene-LOC110379367	yes|down	yes|down	no|up	no|down	no|down	no|down	2	LOC110379367	coatomer subunit beta', transcript variant X1
gene-LOC110372701	no|down	yes|up	no|down	yes|down	no|down	no|up	2	LOC110372701	CD63 antigen
gene-LOC110375439	no|down	yes|up	no|down	no|down	no|down	no|up	1	LOC110375439	kinesin-associated protein 3
gene-LOC110379360	yes|down	no|down	no|up	yes|up	no|down	no|up	2	LOC110379360	uncharacterized LOC110379360
gene-LOC110375129	yes|down	yes|down	no|up	yes|up	no|up	no|down	3	LOC110375129	translocating chain-associated membrane protein 1, transcript variant X3
gene-LOC110375128	yes|up	no|down	no|down	no|down	no|up	no|up	1	LOC110375128	acetylcholine receptor subunit beta-like 1, transcript variant X1
gene-LOC110375126	no|down	yes|down	no|up	no|up	no|down	no|down	1	LOC110375126	serrate RNA effector molecule homolog
gene-LOC110375125	no|down	yes|down	no|down	yes|up	no|down	no|down	2	LOC110375125	ribulose-phosphate 3-epimerase
gene-LOC110375124	no|up	yes|up	no|down	no|down	no|down	no|up	1	LOC110375124	CD2 antigen cytoplasmic tail-binding protein 2 homolog
gene-LOC110375123	no|down	no|down	no|up	yes|up	no|up	no|up	1	LOC110375123	GPI ethanolamine phosphate transferase 1
gene-LOC110375430	yes|down	yes|down	yes|up	yes|up	yes|down	yes|down	6	LOC110375430	uncharacterized LOC110375430, transcript variant X2
gene-LOC110375121	no|up	yes|up	no|up	no|down	no|down	no|down	1	LOC110375121	Down syndrome critical region protein 3 homolog, transcript variant X4
gene-LOC110375432	no|up	yes|down	yes|up	yes|up	no|down	no|down	3	LOC110375432	uncharacterized LOC110375432
gene-LOC110381817	yes|down	yes|down	yes|down	no|up	yes|down	yes|down	5	LOC110381817	phosphoenolpyruvate carboxykinase [GTP]-like
gene-LOC110370038	no|up	no|down	no|up	yes|up	no|down	no|down	1	LOC110370038	tRNA-dihydrouridine(16/17) synthase [NAD(P)(+)]-like
gene-LOC110374065	no|up	yes|up	no|down	yes|up	no|up	no|up	2	LOC110374065	alpha-catulin, transcript variant X7
gene-LOC110381553	no|down	yes|down	no|up	yes|up	yes|down	no|up	3	LOC110381553	SPARC
gene-LOC110381552	no|down	yes|down	no|up	yes|up	no|up	no|up	2	LOC110381552	flocculation protein FLO11-like, transcript variant X1
gene-LOC110381555	yes|down	yes|down	no|down	no|up	no|up	no|down	2	LOC110381555	methylcrotonoyl-CoA carboxylase subunit alpha, mitochondrial
gene-LOC110381554	no|down	yes|down	no|down	no|up	no|down	no|up	1	LOC110381554	uncharacterized LOC110381554
gene-LOC110381557	no|up	yes|down	no|down	no|up	yes|down	no|down	2	LOC110381557	ATP synthase mitochondrial F1 complex assembly factor 1
gene-LOC110374796	yes|down	yes|down	no|down	no|down	yes|down	no|down	3	LOC110374796	vitamin K epoxide reductase complex subunit 1, transcript variant X1
gene-LOC110374067	no|up	yes|down	no|down	no|up	no|down	no|up	1	LOC110374067	probable leucine--tRNA ligase, mitochondrial
gene-LOC110374066	no|down	no|down	no|up	yes|up	no|up	no|up	1	LOC110374066	snurportin-1
gene-LOC110374793	no|up	yes|down	no|down	no|down	no|down	no|down	1	LOC110374793	NADH-quinone oxidoreductase subunit B 2-like
gene-LOC110374792	yes|down	no|up	no|no test	yes|up	no|no test	no|no test	2	LOC110374792	N-terminal Xaa-Pro-Lys N-methyltransferase 1-like
gene-LOC110384373	yes|up	no|up	no|down	no|down	no|up	no|down	1	LOC110384373	coiled-coil domain-containing protein 85C-B
gene-LOC110374062	yes|down	no|down	no|up	yes|up	no|down	no|down	2	LOC110374062	protein TolA-like
gene-LOC110371170	no|up	no|up	yes|down	no|down	yes|down	yes|up	3	LOC110371170	uncharacterized LOC110371170, transcript variant X2
gene-LOC110371171	no|up	yes|up	no|down	yes|down	no|down	no|up	2	LOC110371171	hyaluronidase-like, transcript variant X1
gene-LOC110371172	yes|up	no|down	no|down	no|down	no|up	yes|up	2	LOC110371172	serine protease inhibitor-like
gene-LOC110369785	no|up	yes|up	no|down	no|up	no|up	yes|up	2	LOC110369785	glycerophosphodiester phosphodiesterase GDPD6-like
gene-LOC110371175	no|down	yes|down	no|up	yes|up	no|down	no|down	2	LOC110371175	armadillo repeat-containing protein 6 homolog
gene-LOC110371179	no|up	yes|down	no|down	no|down	no|down	no|up	1	LOC110371179	MAGE-like protein 2
gene-LOC110381120	no|down	yes|down	no|up	no|up	no|down	no|down	1	LOC110381120	U6 snRNA-associated Sm-like protein LSm2
gene-LOC110381122	no|down	yes|down	no|down	no|down	no|down	no|down	1	LOC110381122	TAR DNA-binding protein 43-like
gene-LOC110381123	yes|down	no|up	no|down	yes|up	no|up	no|down	2	LOC110381123	pseudouridine-5'-phosphatase-like
gene-LOC110381125	no|down	yes|down	no|down	no|up	no|up	no|up	1	LOC110381125	peroxisomal biogenesis factor 19
gene-LOC110381126	no|up	yes|down	no|up	no|up	no|down	no|up	1	LOC110381126	protein suppressor of forked
gene-LOC110381127	no|down	no|down	no|up	yes|up	no|up	no|down	1	LOC110381127	G2/mitotic-specific cyclin-B3, transcript variant X2
gene-LOC110381128	no|up	yes|down	no|up	no|up	no|up	no|up	1	LOC110381128	fatty acyl-CoA reductase wat-like
gene-LOC110371751	no|down	yes|down	no|down	no|up	no|up	no|up	1	LOC110371751	cytochrome P450 6B5-like
gene-LOC110371752	yes|down	yes|up	no|down	yes|down	no|down	no|down	3	LOC110371752	vacuolar protein sorting-associated protein 29
gene-LOC110371753	no|up	yes|down	no|up	yes|up	no|up	no|down	2	LOC110371753	carboxypeptidase B-like
gene-LOC110371754	no|up	no|down	yes|down	yes|down	yes|down	no|down	3	LOC110371754	3-oxoacyl-[acyl-carrier-protein] reductase FabG-like
gene-LOC110371755	no|no test	no|no test	yes|down	no|no test	no|down	no|up	1	LOC110371755	uncharacterized LOC110371755
gene-LOC110371756	no|up	yes|down	no|up	yes|up	yes|down	yes|up	4	LOC110371756	retinol dehydrogenase 11-like, transcript variant X1
gene-LOC110371757	yes|down	yes|down	no|down	no|up	no|down	no|down	2	LOC110371757	ectonucleoside triphosphate diphosphohydrolase 5
gene-LOC110377969	no|down	no|up	no|down	yes|up	no|up	no|down	1	LOC110377969	kelch-like protein 10
gene-LOC110374521	yes|down	no|no test	no|no test	yes|up	no|down	no|no test	2	LOC110374521	uncharacterized LOC110374521
gene-LOC110374524	no|down	yes|down	no|up	no|up	no|up	no|down	1	LOC110374524	glycosyltransferase 25 family member, transcript variant X2
gene-LOC110374525	no|up	no|up	no|up	yes|down	no|down	no|up	1	LOC110374525	flightin, transcript variant X2
gene-LOC110374528	yes|up	no|up	no|down	no|down	no|down	no|down	1	LOC110374528	protein spindle-F
gene-LOC110374529	yes|down	no|down	no|down	yes|up	no|up	no|up	2	LOC110374529	probable serine/threonine-protein kinase kinX
gene-LOC110377963	no|down	yes|down	no|up	no|up	no|up	no|down	1	LOC110377963	maternal protein tudor-like, transcript variant X2
gene-LOC110377610	yes|down	yes|down	no|up	no|up	no|down	no|down	2	LOC110377610	endoplasmin
gene-LOC110377965	no|down	yes|down	no|up	yes|up	no|down	no|down	2	LOC110377965	protein arginine N-methyltransferase 7, transcript variant X4
gene-LOC110377964	no|down	yes|down	no|down	no|up	no|down	no|down	1	LOC110377964	cytochrome c1-2, heme protein, mitochondrial
gene-LOC110377967	no|down	no|up	no|up	yes|up	no|down	no|down	1	LOC110377967	condensin complex subunit 2
gene-LOC110377966	yes|up	no|up	no|down	no|up	no|down	no|up	1	LOC110377966	DNA excision repair protein ERCC-6-like
gene-LOC110371354	no|down	yes|down	no|up	yes|up	no|up	no|down	2	LOC110371354	E3 ubiquitin-protein ligase ZNF598, transcript variant X2
gene-LOC110371355	yes|down	yes|up	no|down	yes|up	no|up	no|down	3	LOC110371355	UNC93-like protein MFSD11
gene-LOC110371356	no|up	yes|up	no|down	yes|down	yes|up	no|up	3	LOC110371356	E3 ubiquitin-protein ligase Siah1-like
gene-LOC110371357	no|up	yes|up	no|up	no|down	no|down	no|up	1	LOC110371357	uncharacterized LOC110371357
gene-LOC110371350	no|down	no|up	yes|down	no|down	no|up	no|down	1	LOC110371350	atrial natriuretic peptide receptor 1, transcript variant X5
gene-LOC110371353	no|up	no|up	no|up	yes|down	no|up	no|up	1	LOC110371353	phosphatidylinositol 4-kinase type 2-beta, transcript variant X2
gene-LOC110378440	no|down	no|down	yes|down	no|up	no|down	no|up	1	LOC110378440	gamma-aminobutyric acid receptor subunit beta-like
gene-LOC110371359	no|up	yes|down	no|up	no|up	no|down	no|down	1	LOC110371359	3-hydroxyacyl-CoA dehydrogenase type-2-like
gene-LOC110370307	yes|up	no|down	no|down	no|up	no|up	no|down	1	LOC110370307	toll-like receptor Tollo
gene-LOC110375030	no|up	no|up	no|down	no|down	no|up	yes|up	1	LOC110375030	general odorant-binding protein 70
gene-LOC110379109	no|down	no|down	no|down	yes|down	no|down	no|down	1	LOC110379109	uncharacterized LOC110379109
gene-LOC110380672	no|up	yes|up	no|down	no|down	no|down	no|up	1	LOC110380672	hydroxylysine kinase
gene-LOC110379105	no|down	yes|down	no|up	no|up	no|up	no|down	1	LOC110379105	intron-binding protein aquarius
gene-LOC110379104	yes|down	no|up	no|no test	no|up	no|no test	no|no test	1	LOC110379104	uncharacterized LOC110379104, transcript variant X2
gene-LOC110379107	no|up	yes|up	yes|up	yes|down	no|up	yes|up	4	LOC110379107	probable G-protein coupled receptor Mth-like 3
gene-LOC110379106	yes|up	no|down	yes|up	no|down	yes|up	no|down	3	LOC110379106	G-protein coupled receptor Mth2-like
gene-LOC110379100	yes|up	no|down	no|down	no|down	yes|up	no|up	2	LOC110379100	thrombospondin type-1 domain-containing protein 7A-like
gene-LOC110379102	no|down	yes|up	no|down	yes|down	yes|up	no|down	3	LOC110379102	serine protease easter-like
gene-LOC110378188	yes|up	no|up	no|down	no|down	no|up	no|up	1	LOC110378188	uncharacterized LOC110378188
gene-LOC110378182	no|down	yes|down	no|down	yes|up	yes|down	no|up	3	LOC110378182	hepatic leukemia factor-like, transcript variant X5
gene-LOC110378183	no|up	no|down	no|down	no|up	yes|up	no|down	1	LOC110378183	uncharacterized LOC110378183, transcript variant X1
gene-LOC110378186	no|down	yes|up	no|down	no|up	no|down	no|down	1	LOC110378186	proton-coupled amino acid transporter-like protein CG1139
gene-LOC110378187	no|down	yes|down	yes|down	no|up	yes|down	no|up	3	LOC110378187	proton-coupled amino acid transporter-like protein CG1139, transcript variant X2
gene-LOC110378184	yes|up	no|down	yes|up	no|up	no|up	no|up	2	LOC110378184	uncharacterized LOC110378184
gene-LOC110378185	yes|down	no|down	no|down	yes|up	no|down	no|up	2	LOC110378185	aldose 1-epimerase-like
gene-LOC110370406	no|up	no|up	no|down	yes|down	yes|up	no|up	2	LOC110370406	furin-like protease 2
gene-LOC110370404	no|down	no|down	no|down	no|down	yes|up	no|up	1	LOC110370404	uncharacterized LOC110370404, transcript variant X2
gene-LOC110370403	yes|up	no|up	yes|up	yes|down	yes|up	no|up	4	LOC110370403	bumetanide-sensitive sodium-(potassium)-chloride cotransporter, transcript variant X2
gene-LOC110370402	no|down	no|down	no|up	yes|down	no|down	no|down	1	LOC110370402	60S ribosomal protein L17
gene-LOC110378089	yes|up	no|down	no|down	no|no test	no|down	no|up	1	LOC110378089	dual specificity protein phosphatase 22-A-like
gene-LOC110370409	no|up	no|down	no|down	yes|up	no|down	no|down	1	LOC110370409	G patch domain and KOW motifs-containing protein
gene-LOC110370408	no|up	no|down	no|up	no|down	yes|down	no|up	1	LOC110370408	uncharacterized LOC110370408
gene-LOC110383256	no|down	yes|down	no|down	yes|up	no|down	no|down	2	LOC110383256	dnaJ homolog subfamily C member 14-like
gene-LOC110369614	no|down	yes|down	no|up	no|up	no|up	no|down	1	LOC110369614	probable chitinase 2
gene-LOC110371252	no|down	no|down	no|up	no|up	yes|down	no|down	1	LOC110371252	uncharacterized LOC110371252
gene-LOC110376569	yes|down	no|down	no|down	yes|up	no|up	no|no test	2	LOC110376569	uncharacterized LOC110376569
gene-LOC110379578	no|down	no|up	no|down	yes|down	no|up	no|down	1	LOC110379578	helicase SKI2W
gene-LOC110379579	no|up	yes|up	no|no test	yes|down	no|no test	no|no test	2	LOC110379579	uncharacterized LOC110379579
gene-LOC110376562	no|up	no|up	yes|down	yes|down	yes|up	no|up	3	LOC110376562	uncharacterized LOC110376562
gene-LOC110376560	no|down	no|up	no|up	no|up	no|down	yes|up	1	LOC110376560	golgin subfamily A member 6-like protein 22
gene-LOC110376561	no|up	yes|down	no|down	yes|down	no|down	yes|up	3	LOC110376561	MIF-like protein mif-2
gene-LOC110376566	yes|down	yes|up	no|up	no|up	no|up	no|down	2	LOC110376566	glypican-4
gene-LOC110379571	no|up	no|up	no|up	no|up	no|down	yes|up	1	LOC110379571	senecionine N-oxygenase-like, transcript variant X1
gene-LOC110379572	yes|down	yes|down	no|down	no|down	no|down	no|up	2	LOC110379572	senecionine N-oxygenase-like, transcript variant X2
gene-LOC110376565	no|down	yes|down	no|up	yes|up	yes|down	no|up	3	LOC110376565	uncharacterized LOC110376565
gene-LOC110374091	yes|down	no|up	no|no test	yes|up	no|no test	no|no test	2	LOC110374091	NADH dehydrogenase [ubiquinone] iron-sulfur protein 3-like
gene-LOC110371150	no|up	no|up	no|down	yes|down	no|down	no|up	1	LOC110371150	ATP-sensitive inward rectifier potassium channel 12-like
gene-LOC110383549	yes|up	no|up	no|down	no|up	yes|down	yes|up	3	LOC110383549	uncharacterized LOC110383549, transcript variant X2
gene-LOC110381308	no|down	yes|down	no|up	yes|up	no|down	no|down	2	LOC110381308	protoporphyrinogen oxidase
gene-LOC110376967	no|up	yes|down	no|down	no|up	no|down	no|down	1	LOC110376967	nucleolar complex protein 2 homolog
gene-LOC110376964	yes|down	no|down	no|no test	yes|up	no|no test	no|no test	2	LOC110376964	alpha-(1,3)-fucosyltransferase C-like
gene-LOC110374985	yes|down	yes|down	no|down	no|up	no|down	no|down	2	LOC110374985	27 kDa glycoprotein-like, transcript variant X2
gene-LOC110376962	yes|down	no|up	no|no test	yes|up	no|no test	no|no test	2	LOC110376962	uncharacterized LOC110376962, transcript variant X1
gene-LOC110376963	no|up	yes|down	no|up	no|up	no|down	no|down	1	LOC110376963	angio-associated migratory cell protein
gene-LOC110375175	yes|up	yes|up	yes|up	no|down	yes|up	no|up	4	LOC110375175	uncharacterized LOC110375175
gene-LOC110381300	no|down	yes|down	no|up	yes|down	no|up	no|up	2	LOC110381300	minor histocompatibility antigen H13
gene-LOC110381301	yes|down	yes|down	no|up	yes|up	no|down	no|up	3	LOC110381301	RNA 3'-terminal phosphate cyclase
gene-LOC110381302	no|down	yes|down	no|up	no|up	no|down	no|down	1	LOC110381302	uncharacterized LOC110381302
gene-LOC110382892	no|up	no|up	no|down	no|up	no|up	yes|up	1	LOC110382892	cell death abnormality protein 1-like
gene-LOC110381305	no|up	yes|up	no|down	no|down	no|down	no|down	1	LOC110381305	uncharacterized LOC110381305
gene-LOC110381306	no|up	yes|up	no|down	no|down	no|down	no|down	1	LOC110381306	WD repeat domain-containing protein 83
gene-LOC110381535	no|up	no|up	yes|down	no|down	yes|up	no|down	2	LOC110381535	uncharacterized LOC110381535
gene-LOC110382370	no|up	yes|down	no|up	yes|up	no|up	no|up	2	LOC110382370	glucose-1-phosphatase-like
gene-LOC110374701	no|up	no|down	yes|down	no|no test	yes|up	no|down	2	LOC110374701	collagen alpha-1(XII) chain-like
gene-LOC110374702	no|down	yes|down	no|up	no|up	no|up	no|down	1	LOC110374702	uncharacterized LOC110374702, transcript variant X5
gene-LOC110382373	yes|down	yes|up	no|down	yes|down	no|down	no|up	3	LOC110382373	juvenile hormone epoxide hydrolase-like
gene-LOC110374704	no|up	yes|up	no|no test	no|down	no|no test	no|no test	1	LOC110374704	uncharacterized LOC110374704
gene-LOC110374705	no|up	yes|up	no|up	no|down	no|up	no|up	1	LOC110374705	transmembrane protein 47, transcript variant X2
gene-LOC110374706	no|up	no|up	yes|down	yes|down	yes|up	no|up	3	LOC110374706	NFX1-type zinc finger-containing protein 1-like, transcript variant X2
gene-LOC110374707	no|down	yes|up	no|up	no|down	no|down	no|down	1	LOC110374707	serine protease persephone-like
gene-LOC110383798	no|up	no|up	no|no test	yes|down	no|down	no|no test	1	LOC110383798	uncharacterized LOC110383798
gene-LOC110376709	no|down	yes|down	no|up	yes|up	no|up	no|up	2	LOC110376709	longitudinals lacking protein, isoforms H/M/V-like
gene-LOC110376706	no|up	yes|up	no|down	no|up	no|down	no|down	1	LOC110376706	uncharacterized protein C9orf78
gene-LOC110383790	yes|up	no|down	yes|down	no|down	yes|down	no|up	3	LOC110383790	apolipoprotein D-like, transcript variant X2
gene-LOC110383793	no|down	yes|down	no|down	no|up	no|down	no|up	1	LOC110383793	probable hydroxyacid-oxoacid transhydrogenase, mitochondrial
gene-LOC110377382	no|down	yes|down	no|down	yes|up	no|down	no|up	2	LOC110377382	RNA-binding protein Nova-2, transcript variant X6
gene-LOC110376702	yes|up	yes|up	no|up	no|down	no|up	no|up	2	LOC110376702	WD repeat domain phosphoinositide-interacting protein 4-like, transcript variant X1
gene-LOC110383794	no|down	no|down	no|up	yes|up	no|up	yes|down	2	LOC110383794	uncharacterized LOC110383794, transcript variant X2
gene-LOC110383796	no|up	yes|up	no|down	no|down	no|up	no|down	1	LOC110383796	uncharacterized LOC110383796
gene-LOC110375076	no|up	yes|down	no|down	no|up	no|down	no|no test	1	LOC110375076
gene-LOC110375071	yes|up	no|up	no|down	no|down	no|down	no|up	1	LOC110375071	trafficking protein particle complex subunit 1
gene-LOC110382429	yes|up	no|down	no|down	no|down	no|up	no|up	1	LOC110382429	thyroid receptor-interacting protein 11-like, transcript variant X4
gene-LOC110375070	no|up	yes|down	no|up	no|up	no|down	no|down	1	LOC110375070	mitochondrial import inner membrane translocase subunit Tim17-B
gene-LOC110371020	yes|up	no|down	no|up	no|down	no|up	no|up	1	LOC110371020	SH3 and multiple ankyrin repeat domains protein 3, transcript variant X7
gene-LOC110379970	no|up	yes|up	no|up	no|up	no|down	no|up	1	LOC110379970	probable protein BRICK1-A
gene-LOC110379972	yes|down	yes|down	no|down	no|up	yes|down	yes|down	4	LOC110379972	uncharacterized LOC110379972
gene-LOC110379973	no|up	no|up	no|up	yes|up	no|up	no|up	1	LOC110379973	tetraspanin-5, transcript variant X1
gene-LOC110379974	no|up	yes|up	no|down	yes|down	no|up	no|up	2	LOC110379974	uncharacterized protein C1orf43 homolog
gene-LOC110379975	yes|down	yes|down	yes|down	no|up	yes|down	no|down	4	LOC110379975	uncharacterized LOC110379975
gene-LOC110379977	yes|down	yes|down	no|up	yes|up	no|down	no|up	3	LOC110379977	methyltransferase-like protein 23
gene-LOC110380979	no|up	no|up	yes|down	no|down	no|down	no|up	1	LOC110380979	probable serine/threonine-protein kinase kinX
gene-LOC110379979	no|up	yes|up	no|up	yes|down	no|down	no|down	2	LOC110379979	3-ketoacyl-CoA thiolase, mitochondrial-like
gene-LOC110374806	no|down	no|no test	yes|down	no|up	yes|up	no|down	2	LOC110374806	sodium channel protein Nach-like
gene-LOC110377468	no|up	no|up	yes|down	no|down	no|up	no|down	1	LOC110377468	neuroendocrine convertase 2
gene-LOC110377469	no|up	yes|down	no|up	no|up	no|up	no|up	1	LOC110377469	unc-112-related protein-like
gene-LOC110382762	no|down	no|up	yes|down	yes|down	yes|down	no|up	3	LOC110382762	UDP-glucuronosyltransferase 2B14-like
gene-LOC110382766	no|down	no|up	no|down	yes|up	no|up	no|up	1	LOC110382766	somatomedin-B and thrombospondin type-1 domain-containing protein
gene-LOC110382765	yes|down	no|up	no|down	yes|up	no|up	no|up	2	LOC110382765	GTPase-activating protein CdGAPr-like
gene-LOC110382764	no|down	yes|up	no|up	no|down	no|up	no|up	1	LOC110382764	SID1 transmembrane family member 1-like
gene-LOC110373240	no|up	no|up	yes|down	no|down	yes|down	no|down	2	LOC110373240	uncharacterized LOC110373240
gene-LOC110374660	no|down	yes|up	no|up	no|down	no|down	no|down	1	LOC110374660	pre-mRNA-splicing factor 38B
gene-LOC110370326	no|down	yes|down	no|up	no|up	no|down	no|down	1	LOC110370326	eukaryotic translation initiation factor 2 subunit 3-like, transcript variant X1
gene-LOC110373911	yes|up	no|up	no|up	no|up	no|up	no|down	1	LOC110373911	uncharacterized LOC110373911, transcript variant X7
gene-LOC110370184	no|down	no|up	no|down	no|up	yes|up	no|down	1	LOC110370184	sperm-associated antigen 6-like
gene-LOC110373710	no|down	yes|down	no|up	no|up	no|down	no|down	1	LOC110373710	U1 small nuclear ribonucleoprotein A
gene-LOC110371710	yes|up	no|down	no|up	no|up	no|up	no|up	1	LOC110371710	MICOS complex subunit mic60-like, transcript variant X6
gene-LOC110374057	yes|up	no|down	no|down	no|down	no|up	no|up	1	LOC110374057	protein FAM76A, transcript variant X2
gene-LOC110370815	yes|down	yes|up	no|down	yes|down	yes|down	no|up	4	LOC110370815	cytosolic 10-formyltetrahydrofolate dehydrogenase
gene-LOC110382031	no|down	no|up	no|down	yes|up	no|down	no|up	1	LOC110382031	putative uncharacterized protein DDB_G0282133
gene-LOC110376383	no|up	yes|down	no|down	yes|down	no|down	no|no test	2	LOC110376383	uncharacterized LOC110376383
gene-LOC110376381	yes|down	no|up	no|up	no|down	no|up	no|up	1	LOC110376381	uncharacterized LOC110376381
gene-LOC110373288	no|up	yes|up	no|down	no|down	no|down	no|up	1	LOC110373288	MIT domain-containing protein 1-like
gene-LOC110376384	no|down	no|down	no|up	yes|up	no|down	no|up	1	LOC110376384	luc7-like protein 3, transcript variant X3
gene-LOC110378228	no|up	no|down	no|up	yes|up	no|down	no|up	1	LOC110378228	uncharacterized LOC110378228
gene-LOC110378227	yes|up	no|down	no|down	no|down	no|up	no|up	1	LOC110378227	beta-1,3-galactosyltransferase brn
gene-LOC110373285	no|down	no|up	yes|down	no|up	no|up	no|down	1	LOC110373285	uncharacterized LOC110373285
gene-LOC110378225	yes|down	yes|up	no|up	no|up	no|up	no|down	2	LOC110378225	TBC1 domain family member 13
gene-LOC110373280	yes|up	no|up	yes|down	yes|down	yes|up	no|down	4	LOC110373280	synaptotagmin-6-like, transcript variant X1
gene-LOC110370328	no|down	yes|up	no|up	no|down	yes|up	no|down	2	LOC110370328	lipase member H-B-like
gene-LOC110373282	no|up	yes|down	no|up	no|up	no|up	no|up	1	LOC110373282	cleavage and polyadenylation specificity factor subunit CG7185, transcript variant X4
gene-LOC110373283	yes|up	no|up	yes|down	yes|down	no|down	no|up	3	LOC110373283	guanylate cyclase soluble subunit beta-1
gene-LOC110380233	no|down	no|down	no|up	yes|down	no|down	no|down	1	LOC110380233	60S ribosomal protein L13a
gene-LOC110380231	no|up	yes|up	yes|down	no|down	no|down	no|up	2	LOC110380231	EF-hand domain-containing protein D2 homolog
gene-LOC110370329	no|no test	no|up	no|down	no|down	yes|down	no|down	1	LOC110370329	circadian clock-controlled protein-like
gene-LOC110380945	no|down	yes|up	yes|down	yes|down	no|up	no|up	3	LOC110380945	collagenase-like
gene-LOC110380235	no|down	no|up	no|down	no|down	yes|down	no|down	1	LOC110380235	trichohyalin-like
gene-LOC110373667	yes|up	no|up	no|up	no|down	no|up	no|up	1	LOC110373667	uncharacterized LOC110373667
gene-LOC110380948	no|up	no|down	no|down	no|down	yes|down	no|down	1	LOC110380948	uncharacterized LOC110380948
gene-LOC110380239	no|up	no|down	yes|down	no|up	no|up	no|down	1	LOC110380239	uncharacterized LOC110380239, transcript variant X2
gene-LOC110374097	no|down	yes|up	no|down	no|down	no|up	no|up	1	LOC110374097	lachesin-like
gene-LOC110370230	yes|up	no|down	no|down	no|down	no|down	no|up	1	LOC110370230	dipeptidase 1-like
gene-LOC110375789	no|up	yes|up	no|up	no|down	no|up	no|up	1	LOC110375789	target of rapamycin-like, transcript variant X2
gene-LOC110378392	no|up	yes|down	no|down	no|up	yes|down	no|up	2	LOC110378392	mpv17-like protein, transcript variant X3
gene-LOC110373600	no|down	no|down	yes|down	no|down	no|up	no|up	1	LOC110373600	soluble guanylate cyclase 88E
gene-LOC110373602	no|up	no|up	no|down	yes|down	no|up	no|down	1	LOC110373602	serine/threonine-protein phosphatase 2A 55 kDa regulatory subunit B alpha isoform
gene-LOC110373604	no|down	yes|down	no|up	no|up	no|down	no|down	1	LOC110373604	28S ribosomal protein S10, mitochondrial
gene-LOC110373660	no|down	yes|down	no|down	no|up	no|down	no|up	1	LOC110373660	uncharacterized LOC110373660
gene-LOC110373607	no|down	yes|up	no|up	yes|down	yes|up	no|up	3	LOC110373607	uncharacterized LOC110373607, transcript variant X5
gene-LOC110373608	no|down	no|down	no|no test	yes|up	no|no test	no|no test	1	LOC110373608	mpv17-like protein
gene-LOC110371808	yes|down	yes|down	yes|up	yes|up	no|up	yes|down	5	LOC110371808	uncharacterized LOC110371808, transcript variant X4
gene-LOC110376407	no|down	yes|down	no|up	no|down	no|up	no|down	1	LOC110376407	ER lumen protein-retaining receptor
gene-LOC110375588	no|up	yes|down	no|down	no|up	no|down	no|down	1	LOC110375588	ribosomal RNA-processing protein 7 homolog A
gene-LOC110376038	no|up	no|down	yes|up	no|up	no|down	no|up	1	LOC110376038	uncharacterized LOC110376038
gene-LOC110384229	no|down	yes|up	no|up	no|down	no|up	no|up	1	LOC110384229	ras GTPase-activating protein 1
gene-LOC110382174	no|up	yes|up	no|down	no|down	no|up	no|up	1	LOC110382174	protein phosphatase 1 regulatory subunit 21
gene-LOC110376030	no|down	no|down	no|down	yes|up	no|down	no|up	1	LOC110376030	glutamyl-tRNA(Gln) amidotransferase subunit A, mitochondrial
gene-LOC110384221	no|up	yes|up	no|down	no|down	no|down	no|up	1	LOC110384221	uncharacterized LOC110384221
gene-LOC110384222	no|up	yes|down	no|down	no|up	no|up	no|down	1	LOC110384222	uncharacterized LOC110384222
gene-LOC110384223	no|down	yes|down	no|up	yes|down	no|down	no|down	2	LOC110384223	40S ribosomal protein S5, transcript variant X2
gene-LOC110384224	no|down	yes|down	no|down	yes|up	no|down	no|up	2	LOC110384224	ribose-phosphate pyrophosphokinase 2
gene-LOC110384225	no|up	no|up	yes|down	yes|down	no|up	no|down	2	LOC110384225	organic cation transporter protein-like, transcript variant X3
gene-LOC110384226	no|up	yes|up	no|down	no|up	no|down	no|down	1	LOC110384226	organic cation transporter protein-like
gene-LOC110376037	yes|up	yes|down	no|down	no|up	no|down	yes|up	3	LOC110376037	aminopeptidase N-like, transcript variant X2
gene-LOC110373868	no|down	yes|down	no|up	yes|up	no|up	no|up	2	LOC110373868	glycerol-3-phosphate dehydrogenase [NAD(+)], cytoplasmic, transcript variant X1
gene-LOC110373869	no|down	yes|down	no|up	no|up	no|down	no|up	1	LOC110373869	uncharacterized LOC110373869
gene-LOC110382931	no|up	yes|up	no|down	no|up	no|down	no|down	1	LOC110382931	anaphase-promoting complex subunit 2
gene-LOC110384321	no|down	no|up	yes|up	no|down	yes|down	no|down	2	LOC110384321	uncharacterized LOC110384321
gene-LOC110384322	yes|down	no|up	no|up	no|down	no|up	no|up	1	LOC110384322	limbic system-associated membrane protein-like, transcript variant X2
gene-LOC110381946	yes|down	no|up	no|up	yes|down	no|up	no|down	2	LOC110381946	alanine--tRNA ligase, mitochondrial
gene-LOC110373861	no|down	yes|down	yes|up	yes|up	no|down	yes|down	4	LOC110373861	flocculation protein FLO11-like, transcript variant X1
gene-LOC110384329	no|up	yes|up	no|up	yes|up	no|up	no|up	2	LOC110384329	calphotin-like, transcript variant X2
gene-LOC110373865	no|down	no|down	no|down	yes|up	no|up	no|no test	1	LOC110373865	uncharacterized LOC110373865
gene-LOC110373866	no|down	no|no test	no|down	yes|up	no|up	no|down	1	LOC110373866	uncharacterized LOC110373866
gene-LOC110373867	no|down	yes|down	no|down	yes|down	no|down	no|down	2	LOC110373867	uncharacterized LOC110373867
gene-LOC110372805	yes|up	yes|up	no|up	yes|down	no|up	no|up	3	LOC110372805	gamma-glutamyltranspeptidase 1-like, transcript variant X2
gene-LOC110381492	no|up	yes|down	no|down	no|up	no|up	no|down	1	LOC110381492	seipin, transcript variant X1
gene-LOC110372806	no|up	yes|up	no|down	yes|down	no|down	no|up	2	LOC110372806	nuclear protein 1
gene-LOC110381494	no|up	yes|up	no|down	yes|down	no|down	no|up	2	LOC110381494	uncharacterized LOC110381494, transcript variant X1
gene-LOC110381495	no|down	yes|down	no|up	no|down	no|down	no|down	1	LOC110381495	macro domain-containing protein CT2219-like
gene-LOC110383898	no|up	yes|up	no|down	no|down	no|down	no|up	1	LOC110383898	BRISC and BRCA1-A complex member 1-like
gene-LOC110383899	yes|down	yes|down	no|up	no|up	no|up	no|up	2	LOC110383899	coronin-2B-like, transcript variant X1
gene-LOC110383896	no|up	yes|down	no|up	no|up	no|up	no|up	1	LOC110383896	tropomodulin-1, transcript variant X8
gene-LOC110383897	yes|up	yes|up	no|up	yes|down	no|up	no|up	3	LOC110383897	PH and SEC7 domain-containing protein 1, transcript variant X4
gene-LOC110372808	no|down	no|down	no|up	yes|up	no|down	no|up	1	LOC110372808	uncharacterized LOC110372808
gene-LOC110369616	yes|up	no|down	no|up	no|up	no|up	no|up	1	LOC110369616	CTD small phosphatase-like protein 2-A, transcript variant X2
gene-LOC110373463	yes|down	no|up	yes|up	yes|up	no|down	no|up	3	LOC110373463	L-threonine ammonia-lyase-like
gene-LOC110376409	no|up	no|up	no|down	no|down	yes|down	no|up	1	LOC110376409	ejaculatory bulb-specific protein 3-like
gene-LOC110379014	no|up	no|no test	yes|up	no|up	no|up	no|up	1	LOC110379014	protein unc-79 homolog
gene-LOC110373468	no|down	no|up	no|up	no|down	no|down	yes|up	1	LOC110373468	epididymal secretory protein E1-like
gene-LOC110378889	no|down	no|no test	yes|down	no|up	no|down	no|down	1	LOC110378889	uncharacterized LOC110378889, transcript variant X4
gene-LOC110384618	no|down	yes|down	no|up	no|up	no|up	no|down	1	LOC110384618	T-complex protein 1 subunit epsilon
gene-LOC110382943	yes|up	no|down	no|up	yes|up	no|up	no|up	2	LOC110382943	dual specificity tyrosine-phosphorylation-regulated kinase 2-like, transcript variant X2
gene-LOC110375605	no|down	no|up	no|down	yes|up	no|up	no|down	1	LOC110375605	uncharacterized LOC110375605
gene-LOC110382381	no|up	yes|up	no|down	no|up	no|up	no|up	1	LOC110382381	protein enabled-like
gene-LOC110379529	yes|up	no|up	no|up	no|down	no|down	no|up	1	LOC110379529	F-box/LRR-repeat protein 7-like, transcript variant X2
gene-LOC110375600	no|down	yes|down	no|up	yes|up	no|down	no|down	2	LOC110375600	protein windbeutel
gene-LOC110382949	no|up	yes|up	no|up	no|up	no|up	no|down	1	LOC110382949	spectrin alpha chain, non-erythrocytic 1-like
gene-LOC110382948	yes|down	no|up	no|down	no|down	no|up	no|up	1	LOC110382948	1,5-anhydro-D-fructose reductase-like, transcript variant X2
gene-LOC110383417	yes|down	yes|up	no|down	no|up	no|up	no|up	2	LOC110383417	extensin-like
gene-LOC110376058	no|up	no|up	yes|down	no|down	no|up	no|up	1	LOC110376058	muscarinic acetylcholine receptor DM1
gene-LOC110379376	yes|down	yes|down	no|up	no|up	yes|down	no|down	3	LOC110379376	OCIA domain-containing protein 1-like
gene-LOC110379377	no|up	yes|down	no|up	no|down	no|down	no|up	1	LOC110379377	proton-coupled amino acid transporter 2-like
gene-LOC110379374	no|up	yes|up	no|down	yes|down	no|up	no|down	2	LOC110379374	uncharacterized LOC110379374, transcript variant X2
gene-LOC110379375	no|down	no|down	no|down	yes|up	no|up	no|no test	1	LOC110379375	OCIA domain-containing protein 1-like, transcript variant X1
gene-LOC110379372	no|down	yes|down	yes|down	no|down	yes|down	yes|down	4	LOC110379372	protein henna
gene-LOC110379373	no|down	yes|down	no|down	no|up	yes|down	no|down	2	LOC110379373	ATP synthase subunit gamma, mitochondrial-like, transcript variant X2
gene-LOC110372731	yes|up	no|up	no|down	no|down	yes|down	no|down	2	LOC110372731	protein scarlet, transcript variant X1
gene-LOC110379371	yes|down	no|down	no|down	yes|up	no|down	no|down	2	LOC110379371	DNA ligase 1-like
gene-LOC110375426	no|up	no|down	no|up	no|up	yes|down	no|down	1	LOC110375426	UPF0598 protein CG30010
gene-LOC110381619	yes|down	no|down	yes|down	no|up	yes|down	no|up	3	LOC110381619	UDP-glucuronosyltransferase 2B17-like
gene-LOC110375422	no|up	yes|up	no|up	no|down	no|down	no|down	1	LOC110375422	centrosomin, transcript variant X4
gene-LOC110379378	no|down	yes|down	yes|down	no|down	yes|down	no|down	3	LOC110379378	glycine cleavage system H protein-like
gene-LOC110372738	no|up	no|up	no|down	yes|down	no|up	no|down	1	LOC110372738	uncharacterized LOC110372738
gene-LOC110374216	yes|up	no|down	no|up	no|down	no|up	no|up	1	LOC110374216	uncharacterized LOC110374216
gene-LOC110376055	yes|up	no|up	no|up	no|up	no|up	no|up	1	LOC110376055	protein Star, transcript variant X2
gene-LOC110383249	no|up	no|up	yes|up	no|down	no|down	no|down	1	LOC110383249	facilitated trehalose transporter Tret1-like
gene-LOC110374217	no|up	no|down	no|down	no|down	yes|up	no|up	1	LOC110374217	transmembrane and TPR repeat-containing protein 1-like, transcript variant X2
gene-LOC110376052	yes|up	yes|up	no|down	no|down	no|down	no|up	2	LOC110376052	fibrinogen- and Ig-binding protein-like
gene-LOC110382005	no|down	no|up	no|up	yes|down	no|up	no|up	1	LOC110382005	glycerol kinase-like, transcript variant X3
gene-LOC110384240	no|down	yes|down	no|up	no|up	no|up	no|down	1	LOC110384240	T-complex protein 1 subunit gamma
gene-LOC110381544	no|down	no|up	no|up	yes|up	no|down	no|up	1	LOC110381544	unconventional myosin-Ia-like
gene-LOC110381545	no|down	yes|up	no|up	no|down	no|down	no|down	1	LOC110381545	apoptosis-linked gene 2-interacting protein X 1
gene-LOC110382494	yes|up	no|up	no|down	no|up	no|down	no|down	1	LOC110382494	7,8-dihydro-8-oxoguanine triphosphatase-like
gene-LOC110371105	no|down	yes|down	no|down	no|up	no|down	no|down	1	LOC110371105	mannose-P-dolichol utilization defect 1 protein homolog
gene-LOC110371104	no|up	yes|up	no|up	yes|down	no|up	no|down	2	LOC110371104	transcription factor Sox-14
gene-LOC110375132	no|up	yes|down	no|up	no|up	no|up	no|up	1	LOC110375132	cell division cycle and apoptosis regulator protein 1-like
gene-LOC110375133	no|up	yes|up	no|down	no|up	no|up	no|up	1	LOC110375133	semaphorin-1A, transcript variant X1
gene-LOC110371101	yes|down	yes|up	yes|up	yes|up	yes|up	yes|down	6	LOC110371101	uncharacterized LOC110371101
gene-LOC110375135	no|up	yes|up	yes|down	yes|down	no|up	no|down	3	LOC110375135	major facilitator superfamily domain-containing protein 12-like, transcript variant X3
gene-LOC110371102	no|up	yes|up	no|down	yes|down	no|up	no|down	2	LOC110371102	uncharacterized LOC110371102
gene-LOC110375138	no|down	no|down	no|up	yes|up	no|down	no|up	1	LOC110375138	uncharacterized LOC110375138
gene-LOC110375139	no|down	yes|up	no|up	no|down	no|down	no|down	1	LOC110375139	abl interactor 2
gene-LOC110374953	yes|down	no|down	no|down	yes|up	no|up	no|up	2	LOC110374953	transmembrane protease serine 11E-like
gene-LOC110371109	yes|down	yes|up	no|down	no|down	no|down	no|up	2	LOC110371109	MFS-type transporter SLC18B1-like
gene-LOC110371108	no|up	no|up	no|up	yes|down	no|up	no|down	1	LOC110371108	serine/threonine-protein kinase 26, transcript variant X3
gene-LOC110374957	yes|up	no|down	no|down	no|up	no|down	yes|up	2	LOC110374957	probable metabolite transport protein CsbC
gene-LOC110378781	no|up	yes|down	no|up	yes|up	no|down	no|up	2	LOC110378781	senecionine N-oxygenase, transcript variant X2
gene-LOC110373806	no|down	yes|down	no|no test	no|down	no|no test	no|no test	1	LOC110373806	pancreatic triacylglycerol lipase-like
gene-LOC110382272	no|up	no|up	yes|up	no|down	no|up	no|up	1	LOC110382272	larval/pupal rigid cuticle protein 66-like
gene-LOC110378133	yes|up	no|down	yes|up	no|up	no|up	yes|up	3	LOC110378133	cyclic nucleotide-gated cation channel subunit A-like, transcript variant X1
gene-LOC110381266	no|up	no|down	no|down	no|down	yes|down	no|up	1	LOC110381266	glutamate receptor ionotropic, kainate 3-like
gene-LOC110378429	no|up	yes|down	no|down	no|down	no|up	no|down	1	LOC110378429	adenylate cyclase type 9, transcript variant X2
gene-LOC110381154	no|up	yes|down	no|down	no|up	no|down	no|down	1	LOC110381154	ATP-dependent RNA helicase DDX24-like
gene-LOC110381157	yes|down	no|up	no|up	no|down	no|up	no|up	1	LOC110381157	trafficking protein particle complex subunit 12, transcript variant X1
gene-LOC110381156	yes|down	no|up	no|down	no|down	no|down	no|down	1	LOC110381156	vacuolar protein sorting-associated protein 35, transcript variant X1
gene-LOC110371729	no|down	no|down	no|up	yes|up	no|down	no|down	1	LOC110371729	coiled-coil domain-containing protein 42 homolog
gene-LOC110378131	no|down	yes|down	no|up	yes|up	no|down	no|up	2	LOC110378131	forkhead box protein L2-like
gene-LOC110375298	no|up	yes|up	no|down	yes|down	no|down	no|down	2	LOC110375298	protein FAM107B
gene-LOC110371725	yes|down	yes|down	no|down	yes|up	no|up	no|up	3	LOC110371725	cytochrome P450 6B5-like
gene-LOC110378420	no|up	yes|down	no|down	no|up	no|up	no|down	1	LOC110378420	MMS19 nucleotide excision repair protein homolog
gene-LOC110378422	no|down	no|down	no|no test	yes|up	no|no test	no|up	1	LOC110378422	uncharacterized LOC110378422
gene-LOC110371721	yes|down	no|no test	no|up	yes|up	no|no test	no|down	2	LOC110371721	3-oxoacyl-[acyl-carrier-protein] reductase FabG-like
gene-LOC110378427	no|up	yes|up	no|down	yes|down	no|up	no|down	2	LOC110378427	brain acid soluble protein 1 homolog, transcript variant X3
gene-LOC110378426	no|up	yes|up	yes|down	yes|down	yes|down	no|down	4	LOC110378426	neuroglobin-like
gene-LOC110382165	yes|up	no|down	no|up	no|down	no|no test	no|down	1	LOC110382165	facilitated trehalose transporter Tret1-like
gene-LOC110382164	no|down	yes|up	no|down	no|up	no|down	no|up	1	LOC110382164	facilitated trehalose transporter Tret1-like
gene-LOC110377978	no|down	yes|down	no|down	yes|up	no|down	no|up	2	LOC110377978	protein-glutamate O-methyltransferase-like, transcript variant X2
gene-LOC110382166	no|down	yes|up	no|down	no|down	no|up	no|down	1	LOC110382166	IQ domain-containing protein G-like
gene-LOC110377609	no|down	yes|up	no|down	yes|down	no|down	no|up	2	LOC110377609	palmitoyltransferase app-like
gene-LOC110382163	no|up	yes|down	yes|down	yes|up	no|up	no|down	3	LOC110382163	facilitated trehalose transporter Tret1-like
gene-LOC110374552	no|up	yes|down	no|down	no|up	no|down	no|up	1	LOC110374552	interferon-related developmental regulator 2
gene-LOC110377972	no|down	no|down	no|up	yes|down	no|down	no|down	1	LOC110377972	60S ribosomal protein L18
gene-LOC110377973	yes|down	no|down	no|up	yes|up	no|down	no|down	2	LOC110377973	uncharacterized LOC110377973, transcript variant X2
gene-LOC110377606	yes|down	no|down	yes|down	yes|up	yes|down	no|down	4	LOC110377606	bile salt-activated lipase-like, transcript variant X2
gene-LOC110377607	no|down	yes|up	no|down	yes|down	no|up	no|up	2	LOC110377607	lachesin-like, transcript variant X2
gene-LOC110377976	yes|down	no|down	no|up	yes|up	no|up	no|down	2	LOC110377976	3-oxoacyl-[acyl-carrier-protein] reductase FabG-like
gene-LOC110377977	no|down	no|down	no|down	yes|down	yes|down	no|down	2	LOC110377977	ommochrome-binding protein-like
gene-LOC110372287	no|up	no|up	yes|down	yes|down	yes|down	no|down	3	LOC110372287	alpha-tocopherol transfer protein-like
gene-LOC110372286	yes|down	no|down	no|down	yes|up	no|down	no|down	2	LOC110372286	uncharacterized LOC110372286, transcript variant X1
gene-LOC110377906	no|down	yes|up	no|up	yes|down	no|down	no|up	2	LOC110377906	basigin
gene-LOC110378863	yes|down	no|down	no|down	no|down	no|down	no|down	1	LOC110378863	cytochrome P450 4C1-like
gene-LOC110375291	yes|up	no|up	no|down	no|up	yes|up	no|up	2	LOC110375291	protein yellow-like
gene-LOC110381967	yes|up	no|up	no|up	no|up	no|up	no|up	1	LOC110381967	peroxisome biogenesis factor 1
gene-LOC110379119	yes|down	no|down	no|up	yes|up	no|down	no|down	2	LOC110379119	63 kDa chaperonin, mitochondrial
gene-LOC110379116	no|down	yes|down	no|up	no|up	no|up	no|up	1	LOC110379116	UDP-sugar transporter UST74c
gene-LOC110379117	no|down	yes|up	no|down	no|up	no|up	no|up	1	LOC110379117	uncharacterized LOC110379117
gene-LOC110379115	no|up	yes|up	no|down	no|down	no|up	no|up	1	LOC110379115	uncharacterized LOC110379115, transcript variant X1
gene-LOC110380187	no|up	yes|up	no|down	no|down	no|up	no|up	1	LOC110380187	uncharacterized LOC110380187
gene-LOC110379110	no|up	no|down	no|up	yes|up	no|up	no|up	1	LOC110379110	probable G-protein coupled receptor Mth-like 5
gene-LOC110372282	yes|up	no|up	no|down	no|up	no|down	no|down	1	LOC110372282	RWD domain-containing protein 2B
gene-LOC110371797	yes|down	no|down	no|down	yes|up	no|up	no|down	2	LOC110371797	mucin-12-like
gene-LOC110381962	no|down	yes|down	no|up	no|up	no|up	no|down	1	LOC110381962	glutathione synthetase-like, transcript variant X1
gene-LOC110381963	no|down	yes|down	no|down	yes|down	no|down	no|down	2	LOC110381963	NADH dehydrogenase [ubiquinone] 1 alpha subcomplex subunit 10, mitochondrial
gene-LOC110384522	yes|up	no|up	yes|up	no|up	no|up	no|down	2	LOC110384522	asparagine-rich zinc finger protein AZF1
gene-LOC110372681	yes|down	no|up	no|down	no|up	no|down	no|down	1	LOC110372681	23 kDa integral membrane protein-like, transcript variant X2
gene-LOC110371792	no|up	yes|down	no|up	no|down	no|down	no|down	1	LOC110371792	histidine--tRNA ligase, cytoplasmic, transcript variant X1
gene-LOC110378868	no|down	no|down	yes|up	no|up	no|down	no|up	1	LOC110378868	uncharacterized LOC110378868
gene-LOC110370412	no|down	yes|up	no|up	yes|down	no|up	no|down	2	LOC110370412	uncharacterized LOC110370412
gene-LOC110370413	no|down	no|down	no|down	yes|down	no|down	no|down	1	LOC110370413	40S ribosomal protein S15
gene-LOC110370414	no|down	no|down	no|up	yes|down	no|down	no|down	1	LOC110370414	40S ribosomal protein S17
gene-LOC110370415	no|down	yes|up	no|down	yes|down	no|up	no|up	2	LOC110370415	serine protease snake-like
gene-LOC110382389	no|no test	no|no test	yes|down	no|no test	no|up	no|up	1	LOC110382389	gamma-aminobutyric acid type B receptor subunit 1-like
gene-LOC110372288	no|down	yes|up	no|down	no|down	no|down	no|down	1	LOC110372288	uncharacterized LOC110372288
gene-LOC110376867	no|down	yes|down	no|down	no|down	no|down	no|down	1	LOC110376867	solute carrier family 52, riboflavin transporter, member 3-B, transcript variant X7
gene-LOC110378649	yes|down	yes|down	no|down	no|up	no|up	no|down	2	LOC110378649	EH domain-containing protein 3
gene-LOC110376558	no|down	no|down	no|up	yes|up	no|up	yes|up	2	LOC110376558	uncharacterized LOC110376558
gene-LOC110376557	yes|down	no|down	no|down	yes|up	no|up	no|down	2	LOC110376557	mitochondrial thiamine pyrophosphate carrier-like
gene-LOC110376556	no|up	yes|up	no|up	no|up	no|up	no|up	1	LOC110376556	uncharacterized LOC110376556
gene-LOC110376554	no|down	yes|down	no|down	yes|down	no|up	no|down	2	LOC110376554	protein cueball-like
gene-LOC110376552	no|up	yes|up	no|down	no|down	no|down	no|up	1	LOC110376552	probable cytochrome P450 303a1
gene-LOC110376551	yes|down	no|down	no|no test	yes|up	no|no test	no|no test	2	LOC110376551	potassium/sodium hyperpolarization-activated cyclic nucleotide-gated channel 1-like, transcript variant X2
gene-LOC110376550	no|up	yes|down	yes|down	no|down	no|up	no|up	2	LOC110376550	dipeptidase 1-like
gene-LOC110372687	no|down	yes|up	no|down	no|up	no|down	no|down	1	LOC110372687	DNA polymerase eta
gene-LOC110370072	no|up	yes|down	yes|down	no|down	no|down	no|up	2	LOC110370072	purine nucleoside phosphorylase-like, transcript variant X1
gene-LOC110374558	no|down	yes|down	no|down	no|up	no|down	no|down	1	LOC110374558	elongation of very long chain fatty acids protein 6
gene-LOC110376316	yes|up	no|down	no|down	no|down	no|up	no|up	1	LOC110376316	cyclin-dependent kinase inhibitor 1-like, transcript variant X3
gene-LOC110371713	no|up	no|up	yes|down	no|up	no|up	no|down	1	LOC110371713	glucose dehydrogenase [FAD, quinone]
gene-LOC110381375	yes|down	yes|down	no|down	yes|up	no|down	no|up	3	LOC110381375	facilitated trehalose transporter Tret1-like
gene-LOC110376957	yes|down	no|down	no|up	yes|up	no|down	no|down	2	LOC110376957	large neutral amino acids transporter small subunit 1
gene-LOC110376956	yes|down	yes|down	yes|up	yes|up	no|down	yes|down	5	LOC110376956	Krueppel homolog 1-like
gene-LOC110381373	yes|up	no|up	no|up	no|down	no|up	no|down	1	LOC110381373	SPRY domain-containing protein 7
gene-LOC110381372	no|down	no|up	no|down	yes|up	no|down	no|up	1	LOC110381372	uncharacterized LOC110381372
gene-LOC110378641	no|up	no|down	no|up	yes|up	no|up	yes|up	2	LOC110378641	uncharacterized LOC110378641
gene-LOC110378642	yes|up	no|up	yes|up	yes|down	no|up	no|down	3	LOC110378642	solute carrier family 2, facilitated glucose transporter member 1-like
gene-LOC110374778	no|down	yes|down	no|down	no|up	no|down	no|up	1	LOC110374778	acetyl-coenzyme A transporter 1
gene-LOC110374775	no|down	no|down	no|up	yes|up	no|down	no|down	1	LOC110374775	uncharacterized protein F21D5.5
gene-LOC110382307	yes|up	no|no test	no|up	no|down	no|down	no|down	1	LOC110382307	uncharacterized LOC110382307
gene-LOC110374776	no|down	yes|down	yes|down	no|down	yes|down	no|down	3	LOC110374776	UDP-glucuronosyltransferase 2B4-like
gene-LOC110382301	no|up	no|up	no|down	yes|down	no|down	no|up	1	LOC110382301	putative ATP-dependent RNA helicase DHX30, transcript variant X2
gene-LOC110382302	no|down	no|up	yes|down	no|down	no|up	no|down	1	LOC110382302	photoreceptor-specific nuclear receptor
gene-LOC110375853	no|up	yes|down	no|up	no|up	no|down	no|down	1	LOC110375853	cyclin-dependent kinase 10
gene-LOC110377398	yes|down	yes|down	yes|down	yes|up	no|up	no|down	4	LOC110377398	venom dipeptidyl peptidase 4-like, transcript variant X3
gene-LOC110383789	yes|down	no|up	yes|down	no|down	yes|down	yes|up	4	LOC110383789	uncharacterized LOC110383789, transcript variant X1
gene-LOC110381539	yes|up	no|up	no|down	no|down	no|up	no|up	1	LOC110381539	uncharacterized LOC110381539
gene-LOC110383782	no|down	yes|down	no|up	no|up	no|down	no|down	1	LOC110383782	39S ribosomal protein L51, mitochondrial
gene-LOC110383783	no|down	yes|up	no|up	no|down	no|down	no|up	1	LOC110383783	mediator of RNA polymerase II transcription subunit 30
gene-LOC110383780	yes|down	no|down	yes|up	yes|up	no|down	no|down	3	LOC110383780	uncharacterized LOC110383780
gene-LOC110377391	no|down	yes|down	no|up	no|up	no|up	no|up	1	LOC110377391	UPF0568 protein C14orf166
gene-LOC110383786	yes|up	no|down	yes|down	yes|down	no|up	yes|up	4	LOC110383786	insulin-like growth factor-binding protein complex acid labile subunit, transcript variant X1
gene-LOC110374508	no|up	no|down	no|down	yes|down	no|down	no|up	1	LOC110374508	uncharacterized LOC110374508, transcript variant X1
gene-LOC110383784	yes|down	yes|up	no|down	yes|down	yes|down	no|up	4	LOC110383784	uncharacterized LOC110383784
gene-LOC110373902	no|up	no|down	yes|down	no|no test	no|up	no|up	1	LOC110373902	glutamate-gated chloride channel, transcript variant X3
gene-LOC110376731	yes|up	yes|up	no|up	no|up	no|down	no|down	2	LOC110376731	protein aveugle
gene-LOC110376730	no|up	no|up	no|no test	yes|down	no|down	no|no test	1	LOC110376730	toll-like receptor 4
gene-LOC110376736	no|up	yes|down	no|down	yes|down	no|down	no|up	2	LOC110376736	calexcitin-2-like
gene-LOC110376735	no|up	no|down	no|down	no|no test	yes|down	no|down	1	LOC110376735	bombyxin B-10-like
gene-LOC110376734	no|down	no|up	yes|down	no|down	no|down	no|down	1	LOC110376734	bombyxin B-2-like
gene-LOC110371776	yes|down	yes|down	no|up	yes|up	no|down	no|down	3	LOC110371776	retinol dehydrogenase 13-like
gene-LOC110376738	yes|up	no|up	no|up	no|up	no|up	no|up	1	LOC110376738	rhomboid-related protein 3, transcript variant X2
gene-LOC110371777	no|down	yes|down	no|down	no|up	no|up	no|up	1	LOC110371777	cytochrome P450 4g15-like
gene-LOC110375053	yes|down	yes|down	no|down	no|down	no|down	no|up	2	LOC110375053	S-adenosylmethionine synthase, transcript variant X1
gene-LOC110374049	yes|down	yes|up	no|down	no|down	no|up	no|down	2	LOC110374049	phosphatidylinositol-binding clathrin assembly protein LAP, transcript variant X5
gene-LOC110382132	no|up	yes|up	no|up	no|down	no|up	no|up	1	LOC110382132	ras-related protein ORAB-1
gene-LOC110379907	no|down	yes|up	no|down	no|up	no|down	no|up	1	LOC110379907	chorion class B protein Ld34-like
gene-LOC110383943	no|up	no|down	yes|down	no|down	yes|up	no|up	2	LOC110383943	lachesin-like
gene-LOC110379901	yes|up	yes|up	no|down	yes|down	no|down	no|up	3	LOC110379901	pyruvate dehydrogenase (acetyl-transferring) kinase, mitochondrial
gene-LOC110374500	no|up	yes|up	no|up	no|down	no|up	no|up	1	LOC110374500	syntaxin-7
gene-LOC110383945	yes|up	no|up	no|down	no|down	no|up	no|down	1	LOC110383945	zinc finger MIZ domain-containing protein 1
gene-LOC110378232	yes|down	yes|up	no|up	yes|up	no|up	no|up	3	LOC110378232	teneurin-a, transcript variant X6
gene-LOC110382131	yes|down	no|down	yes|down	yes|up	no|down	no|down	3	LOC110382131	dihydrolipoyllysine-residue succinyltransferase component of 2-oxoglutarate dehydrogenase complex, mitochondrial-like
gene-LOC110382778	yes|down	no|up	no|no test	no|up	no|no test	no|no test	1	LOC110382778	fatty acyl-CoA reductase 1-like
gene-LOC110376794	no|down	no|no test	yes|down	no|up	no|up	no|up	1	LOC110376794	uncharacterized LOC110376794
gene-LOC110378238	no|up	yes|down	no|up	no|down	no|down	no|down	1	LOC110378238	signal recognition particle 9 kDa protein
gene-LOC110382775	no|down	no|no test	no|up	yes|up	no|up	no|up	1	LOC110382775	uncharacterized LOC110382775
gene-LOC110382777	no|down	yes|down	no|up	yes|up	no|down	no|down	2	LOC110382777	uncharacterized LOC110382777
gene-LOC110382770	no|down	no|no test	yes|down	no|down	no|up	no|up	1	LOC110382770	1-phosphatidylinositol 4,5-bisphosphate phosphodiesterase epsilon-1-like
gene-LOC110382771	no|up	yes|down	no|up	no|down	no|up	no|down	1	LOC110382771	zinc finger protein ZPR1
gene-LOC110382772	no|down	no|down	no|up	no|up	yes|up	no|up	1	LOC110382772	uncharacterized LOC110382772
gene-LOC110382137	yes|down	yes|down	no|up	no|up	no|down	no|down	2	LOC110382137	bifunctional glutamate/proline--tRNA ligase-like
gene-LOC110376821	no|up	no|down	no|down	no|down	yes|down	no|down	1	LOC110376821	UDP-glucuronosyltransferase 2B20-like
gene-LOC110370682	no|up	yes|down	no|down	no|up	no|down	no|down	1	LOC110370682	cadherin-86C, transcript variant X1
gene-LOC110377982	no|up	yes|down	no|up	no|up	no|down	no|down	1	LOC110377982	serine/arginine-rich splicing factor 2, transcript variant X3
gene-LOC110375286	no|up	no|up	yes|down	no|down	no|down	no|up	1	LOC110375286	uncharacterized LOC110375286
gene-LOC110377980	no|down	yes|down	no|down	no|up	no|down	no|up	1	LOC110377980	proton-coupled amino acid transporter-like protein pathetic, transcript variant X2
gene-LOC110374041	yes|up	no|no test	no|down	no|no test	yes|down	yes|up	3	LOC110374041	uncharacterized LOC110374041
gene-LOC110376953	yes|up	no|down	no|down	no|up	no|down	no|up	1	LOC110376953	tyrosine aminotransferase-like
gene-LOC110380224	no|up	no|up	yes|up	no|up	no|up	no|down	1	LOC110380224	serendipity locus protein alpha-like
gene-LOC110380225	no|down	yes|down	no|up	no|up	no|down	no|up	1	LOC110380225	group XIIA secretory phospholipase A2
gene-LOC110380950	no|up	yes|down	no|down	yes|down	no|down	no|down	2	LOC110380950	acetylcholinesterase 1-like
gene-LOC110380227	no|up	no|down	no|down	yes|down	no|up	no|down	1	LOC110380227	uncharacterized LOC110380227
gene-LOC110380220	no|up	yes|down	no|down	yes|down	no|down	yes|up	3	LOC110380220	troponin C
gene-LOC110380221	no|down	no|up	no|down	yes|down	no|down	no|down	1	LOC110380221	2-hydroxyacyl-CoA lyase 1, transcript variant X1
gene-LOC110380222	yes|down	no|up	no|up	no|up	no|down	no|down	1	LOC110380222	uncharacterized protein CG16817-like
gene-LOC110380223	no|up	yes|up	yes|down	no|down	no|down	no|down	2	LOC110380223	DNA-binding protein RFXANK-like
gene-LOC110380959	no|down	yes|up	no|up	no|up	no|down	no|up	1	LOC110380959	uncharacterized protein KIAA1522-like
gene-LOC110380228	no|down	yes|up	no|no test	yes|down	no|down	no|no test	2	LOC110380228	uncharacterized LOC110380228
gene-LOC110377380	yes|up	no|up	no|up	no|up	no|up	no|up	1	LOC110377380	putative tyrosine-protein kinase Wsck
gene-LOC110380022	yes|down	no|up	no|up	no|up	no|up	no|up	1	LOC110380022	protocadherin Fat 1-like
gene-LOC110373675	no|up	no|down	yes|up	yes|up	no|up	no|down	2	LOC110373675	SH3 domain-containing protein Dlish
gene-LOC110373674	no|down	yes|down	no|down	yes|up	yes|down	no|down	3	LOC110373674	iron-sulfur cluster co-chaperone protein HscB, mitochondrial
gene-LOC110373676	yes|up	no|up	yes|down	no|up	no|up	yes|up	3	LOC110373676	uncharacterized LOC110373676, transcript variant X2
gene-LOC110373934	no|up	yes|up	no|up	no|down	no|up	no|up	1	LOC110373934	uncharacterized LOC110373934
gene-LOC110373673	yes|down	no|down	no|up	yes|up	no|no test	no|down	2	LOC110373673	uncharacterized LOC110373673, transcript variant X2
gene-LOC110373672	yes|up	no|up	no|up	no|up	no|up	yes|up	2	LOC110373672	protein takeout-like, transcript variant X1
gene-LOC110370510	yes|down	no|down	no|down	yes|up	no|down	no|down	2	LOC110370510	uncharacterized LOC110370510, transcript variant X3
gene-LOC110374047	yes|up	no|down	no|up	no|down	no|down	no|up	1	LOC110374047	general odorant-binding protein 56a-like
gene-LOC110376045	no|down	no|up	yes|up	yes|up	no|up	yes|down	3	LOC110376045	protein Skeletor, isoforms D/E-like
gene-LOC110384257	no|down	yes|down	no|down	yes|up	no|down	no|down	2	LOC110384257	ribose-phosphate pyrophosphokinase 2-like
gene-LOC110384256	no|down	yes|up	no|down	no|down	no|up	no|up	1	LOC110384256	actin-binding Rho-activating protein-like
gene-LOC110384251	no|down	no|down	no|down	yes|down	no|down	yes|up	2	LOC110384251
gene-LOC110376040	no|down	yes|down	no|down	yes|up	no|down	no|up	2	LOC110376040	succinate dehydrogenase [ubiquinone] iron-sulfur subunit, mitochondrial-like
gene-LOC110376043	no|up	no|down	no|down	yes|up	no|up	no|up	1	LOC110376043	mucin-5AC
gene-LOC110384336	no|down	no|up	no|down	yes|down	no|down	no|up	1	LOC110384336	protein YIPF6
gene-LOC110384335	yes|up	yes|up	no|up	no|up	no|down	no|up	2	LOC110384335	alpha,alpha-trehalose-phosphate synthase [UDP-forming]
gene-LOC110373819	no|down	yes|up	yes|down	yes|down	no|down	no|up	3	LOC110373819	alpha-tocopherol transfer protein-like, transcript variant X2
gene-LOC110384333	no|down	no|down	no|up	yes|down	no|down	no|down	1	LOC110384333	60S ribosomal protein L8
gene-LOC110373815	no|up	yes|down	no|down	no|up	no|up	no|down	1	LOC110373815	uncharacterized LOC110373815
gene-LOC110373817	yes|down	no|up	no|down	yes|up	no|down	no|up	2	LOC110373817	furin-like protease 1, transcript variant X2
gene-LOC110377269	yes|down	yes|up	yes|up	no|down	yes|down	no|up	4	LOC110377269	facilitated trehalose transporter Tret1-like
gene-LOC110384338	no|up	yes|up	no|up	yes|down	no|up	no|up	2	LOC110384338	dnaJ homolog subfamily C member 10-like
gene-LOC110384339	yes|up	no|up	no|up	no|up	no|up	no|down	1	LOC110384339	hemicentin-2
gene-LOC110381973	no|up	no|up	no|down	yes|up	no|up	yes|up	2	LOC110381973	retinol dehydrogenase 13-like
gene-LOC110372817	no|down	yes|down	no|up	yes|up	no|down	no|down	2	LOC110372817	ADP-ribose pyrophosphatase, mitochondrial
gene-LOC110381971	no|down	yes|down	no|up	yes|up	no|down	no|down	2	LOC110381971	poly(A) RNA polymerase gld-2 homolog A-like
gene-LOC110372815	no|up	no|up	no|up	yes|down	yes|down	no|down	2	LOC110372815	prostaglandin reductase 1-like
gene-LOC110372812	no|up	no|up	no|up	yes|down	no|down	no|up	1	LOC110372812	G-protein coupled receptor Mth2-like, transcript variant X4
gene-LOC110372813	no|up	yes|up	no|down	yes|down	no|up	no|down	2	LOC110372813	cap-specific mRNA (nucleoside-2'-O-)-methyltransferase 1, transcript variant X2
gene-LOC110372811	no|down	yes|down	no|down	no|down	no|up	no|up	1	LOC110372811	lysosomal-associated transmembrane protein 4A, transcript variant X3
gene-LOC110381978	yes|down	yes|down	no|up	no|up	no|down	no|down	2	LOC110381978	transmembrane protein 161B
gene-LOC110372818	no|up	no|down	no|down	yes|up	no|down	no|down	1	LOC110372818	protein RFT1 homolog
gene-LOC110372819	no|down	yes|down	no|down	yes|up	no|down	no|up	2	LOC110372819	ragulator complex protein LAMTOR4 homolog
gene-LOC110382167	no|down	yes|up	no|down	no|down	no|up	no|up	1	LOC110382167	serine/threonine-protein phosphatase 2A 56 kDa regulatory subunit gamma isoform-like
gene-LOC110384629	no|down	yes|up	no|no test	no|down	no|no test	no|up	1	LOC110384629	uncharacterized LOC110384629
gene-LOC110373491	no|down	yes|up	no|up	no|down	no|down	no|down	1	LOC110373491	JNK1/MAPK8-associated membrane protein
gene-LOC110373493	no|down	yes|up	no|down	yes|down	no|up	no|up	2	LOC110373493	UDP-glucuronosyltransferase 2B31-like
gene-LOC110373495	no|no test	no|no test	yes|up	no|no test	no|up	no|up	1	LOC110373495	uncharacterized LOC110373495
gene-LOC110373497	no|down	no|up	no|up	yes|up	no|no test	no|down	1	LOC110373497	ATP synthase subunit d, mitochondrial-like
gene-LOC110382955	no|down	yes|up	no|down	no|up	yes|down	no|down	2	LOC110382955	sialin-like, transcript variant X2
gene-LOC110382956	no|up	no|up	no|up	yes|down	no|down	no|down	1	LOC110382956	uncharacterized transporter slc-17.2-like
gene-LOC110383427	no|up	yes|up	yes|down	yes|down	no|down	no|up	3	LOC110383427	arrestin domain-containing protein 17-like
gene-LOC110375632	no|up	no|up	no|down	yes|down	no|up	no|up	1	LOC110375632	ubiquitin fusion degradation protein 1 homolog
gene-LOC110375631	yes|down	yes|up	no|up	yes|down	no|up	no|up	3	LOC110375631	clathrin heavy chain, transcript variant X2
gene-LOC110383424	no|down	no|down	no|down	yes|up	no|up	no|down	1	LOC110383424	S-adenosylmethionine decarboxylase proenzyme
gene-LOC110375637	no|down	no|down	yes|down	no|down	no|down	no|down	1	LOC110375637	NADP-dependent malic enzyme
gene-LOC110382959	no|down	no|down	no|down	yes|up	no|up	no|down	1	LOC110382959	sialin-like
gene-LOC110375634	no|up	yes|down	no|down	no|up	no|down	no|down	1	LOC110375634	zinc finger protein 593 homolog, transcript variant X2
gene-LOC110369919	no|down	yes|down	no|up	no|up	no|down	no|down	1	LOC110369919	tRNA-splicing ligase RtcB homolog
gene-LOC110372728	yes|down	yes|down	no|down	yes|up	no|up	no|up	3	LOC110372728	cilia- and flagella-associated protein 251-like
gene-LOC110372729	no|down	yes|up	no|down	yes|down	yes|down	no|down	3	LOC110372729	protein white
gene-LOC110379349	no|down	no|down	yes|up	no|up	no|up	no|up	1	LOC110379349	glutenin, high molecular weight subunit 12-like
gene-LOC110377067	no|down	yes|down	no|down	no|up	no|down	no|down	1	LOC110377067	U3 small nucleolar ribonucleoprotein protein IMP4
gene-LOC110379343	no|down	no|up	yes|up	no|up	no|down	no|down	1	LOC110379343	general odorant-binding protein 28a
gene-LOC110372723	no|down	no|down	no|down	yes|up	no|up	no|down	1	LOC110372723	uncharacterized LOC110372723
gene-LOC110379346	no|up	no|down	no|up	yes|up	no|up	no|down	1	LOC110379346	protein regulator of cytokinesis 1-like
gene-LOC110372726	no|up	no|up	no|up	yes|down	no|up	no|up	1	LOC110372726	leucine-rich repeat flightless-interacting protein 2
gene-LOC110379167	yes|up	no|up	no|down	no|down	no|down	no|down	1	LOC110379167	uncharacterized LOC110379167, transcript variant X4
gene-LOC110373873	no|up	yes|up	no|up	no|down	yes|up	no|up	2	LOC110373873	autophagy-related protein 9A
gene-LOC110379350	yes|down	yes|up	no|up	no|down	no|down	no|up	2	LOC110379350	uncharacterized LOC110379350
gene-LOC110381577	yes|down	no|down	no|up	no|down	no|up	no|down	1	LOC110381577	transcription elongation factor SPT5
gene-LOC110380450	yes|down	yes|up	no|up	yes|up	no|down	no|down	3	LOC110380450	luciferin 4-monooxygenase-like
gene-LOC110381573	no|up	yes|down	no|up	yes|up	no|down	no|down	2	LOC110381573	serine protease 27-like, transcript variant X5
gene-LOC110381570	no|down	yes|down	no|up	no|up	no|down	no|down	1	LOC110381570	interleukin enhancer-binding factor 2 homolog
gene-LOC110379353	yes|down	no|down	no|up	yes|up	no|down	no|down	2	LOC110379353
gene-LOC110379748	yes|up	no|down	no|up	no|up	no|up	no|up	1	LOC110379748	dual specificity tyrosine-phosphorylation-regulated kinase 2-like, transcript variant X1
gene-LOC110375097	no|up	yes|down	no|down	no|up	yes|down	no|up	2	LOC110375097	mitochondrial pyruvate carrier 1-like
gene-LOC110375096	yes|up	no|up	no|down	no|down	no|up	no|up	1	LOC110375096	ras-related protein Rab-27A
gene-LOC110375091	no|down	yes|down	no|down	yes|down	no|down	yes|down	3	LOC110375091	saccharopine dehydrogenase-like oxidoreductase
gene-LOC110375090	no|down	no|up	no|down	yes|down	no|down	no|down	1	LOC110375090	39S ribosomal protein L1, mitochondrial
gene-LOC110370804	no|down	yes|down	no|down	no|up	no|down	no|down	1	LOC110370804	glucosylceramidase-like
gene-LOC110375099	yes|down	no|down	yes|down	yes|up	no|down	no|up	3	LOC110375099	mitochondrial pyruvate carrier 1-like
gene-LOC110375098	no|up	yes|down	no|down	no|up	yes|down	no|up	2	LOC110375098	mitochondrial pyruvate carrier 1-like
gene-LOC110369685	no|up	yes|down	no|up	no|up	no|up	no|up	1	LOC110369685	calcium release-activated calcium channel protein 1, transcript variant X2
gene-LOC110375051	yes|up	no|no test	no|no test	no|no test	no|no test	no|no test	1	LOC110375051	uncharacterized LOC110375051
gene-LOC110376818	no|down	yes|up	no|up	no|down	yes|up	no|up	2	LOC110376818	male-specific lethal 3 homolog
gene-LOC110379512	no|down	yes|down	no|down	no|up	no|down	no|down	1	LOC110379512	S-adenosylmethionine mitochondrial carrier protein
gene-LOC110371117	yes|up	no|up	no|down	no|up	no|up	no|up	1	LOC110371117	alsin
gene-LOC110374948	no|down	yes|down	no|down	no|down	no|down	no|down	1	LOC110374948	solute carrier family 2, facilitated glucose transporter member 10-like
gene-LOC110371115	no|down	yes|down	no|down	no|down	no|down	no|up	1	LOC110371115	NADH dehydrogenase [ubiquinone] flavoprotein 1, mitochondrial-like
gene-LOC110371112	no|up	yes|up	yes|down	yes|down	no|down	no|up	3	LOC110371112	venom acid phosphatase Acph-1-like, transcript variant X2
gene-LOC110375140	no|down	yes|up	no|down	no|up	no|up	no|down	1	LOC110375140	protein naked cuticle homolog
gene-LOC110375143	yes|down	no|down	no|down	yes|up	no|down	no|no test	2	LOC110375143	nucleoside diphosphate kinase 7-like
gene-LOC110371111	no|up	yes|up	yes|down	yes|down	no|down	no|down	3	LOC110371111	venom acid phosphatase Acph-1-like
gene-LOC110374942	no|down	no|down	no|up	yes|up	no|up	no|up	1	LOC110374942	FUN14 domain-containing protein 2-like
gene-LOC110374943	no|down	no|up	yes|up	yes|down	no|down	no|up	2	LOC110374943	serine protease snake-like
gene-LOC110374940	no|up	no|up	yes|up	no|up	no|up	yes|down	2	LOC110374940	CCAAT/enhancer-binding protein-like
gene-LOC110375148	yes|down	no|down	no|no test	yes|up	no|no test	no|no test	2	LOC110375148	cilia- and flagella-associated protein 161-like
gene-LOC110374944	no|down	yes|down	no|down	no|down	yes|down	no|down	2	LOC110374944	cytochrome c oxidase subunit 4 isoform 1, mitochondrial, transcript variant X2
gene-LOC110380149	no|down	yes|up	no|down	no|down	no|down	no|up	1	LOC110380149	uncharacterized LOC110380149
gene-LOC110379299	no|down	no|up	yes|down	no|down	no|up	no|down	1	LOC110379299	guanylate cyclase 32E-like
gene-LOC110379298	no|up	no|down	no|up	no|up	yes|up	no|up	1	LOC110379298	uncharacterized LOC110379298
gene-LOC110380141	no|up	yes|up	no|down	yes|down	no|down	no|up	2	LOC110380141	uncharacterized LOC110380141, transcript variant X2
gene-LOC110380140	no|up	yes|up	no|up	no|down	no|up	no|down	1	LOC110380140	uncharacterized LOC110380140
gene-LOC110380142	no|up	yes|up	no|down	no|down	no|down	no|down	1	LOC110380142	high mobility group protein D-like
gene-LOC110379291	no|down	no|down	no|up	yes|up	no|down	no|down	1	LOC110379291	uncharacterized LOC110379291, transcript variant X1
gene-LOC110380144	no|up	no|up	no|up	no|down	no|down	yes|down	1	LOC110380144	uncharacterized LOC110380144
gene-LOC110379293	no|up	yes|up	no|up	no|down	yes|up	yes|up	3	LOC110379293	mushroom body large-type Kenyon cell-specific protein 1
gene-LOC110380146	no|up	yes|up	no|up	yes|down	no|down	no|down	2	LOC110380146	uncharacterized LOC110380146
gene-LOC110381146	no|down	yes|down	no|down	yes|up	yes|down	no|down	3	LOC110381146	ubiquinone biosynthesis O-methyltransferase, mitochondrial
gene-LOC110381147	no|down	no|down	no|down	yes|up	no|down	no|up	1	LOC110381147	uncharacterized LOC110381147
gene-LOC110378438	yes|up	yes|up	no|down	yes|down	no|up	no|up	3	LOC110378438	vesicle-associated membrane protein 7
gene-LOC110378439	no|down	no|up	yes|down	no|up	no|up	no|up	1	LOC110378439	gamma-aminobutyric acid receptor alpha-like
gene-LOC110381142	no|up	yes|up	no|up	yes|down	no|up	no|up	2	LOC110381142	uncharacterized LOC110381142, transcript variant X2
gene-LOC110381143	no|down	yes|down	no|up	no|up	no|down	no|down	1	LOC110381143	uncharacterized LOC110381143, transcript variant X2
gene-LOC110374048	no|down	no|up	no|no test	yes|up	no|no test	no|no test	1	LOC110374048	uncharacterized LOC110374048
gene-LOC110381141	no|down	no|down	no|up	yes|down	no|down	no|down	1	LOC110381141	60S ribosomal protein L18a-like
gene-LOC110371736	yes|down	yes|up	no|down	no|up	no|up	no|down	2	LOC110371736	cytochrome P450 6B5-like
gene-LOC110375896	no|down	no|down	no|down	yes|up	no|down	no|up	1	LOC110375896	coiled-coil-helix-coiled-coil-helix domain-containing protein 10, mitochondrial-like, transcript variant X2
gene-LOC110375895	no|down	yes|down	no|down	yes|down	yes|down	no|up	3	LOC110375895	coiled-coil-helix-coiled-coil-helix domain-containing protein 10, mitochondrial
gene-LOC110371733	no|up	yes|up	no|down	no|down	no|down	yes|up	2	LOC110371733	uncharacterized LOC110371733
gene-LOC110375891	yes|down	yes|down	no|down	yes|up	no|down	no|up	3	LOC110375891	clustered mitochondria protein homolog, transcript variant X2
gene-LOC110378435	no|up	yes|up	no|down	yes|up	no|up	no|down	2	LOC110378435	low-density lipoprotein receptor-related protein 4-like, transcript variant X2
gene-LOC110382176	no|up	no|up	no|down	yes|up	no|down	yes|up	2	LOC110382176	uncharacterized LOC110382176
gene-LOC110374544	no|down	yes|up	no|down	no|down	no|down	no|down	1	LOC110374544	ubiquitin-like protein 4A-B
gene-LOC110374545	no|up	yes|up	no|down	no|down	no|down	no|up	1	LOC110374545	uncharacterized LOC110374545
gene-LOC110382172	no|down	yes|up	no|up	no|down	no|up	no|down	1	LOC110382172	egl nine homolog 1, transcript variant X2
gene-LOC110382173	no|down	no|down	no|up	yes|up	no|no test	no|down	1	LOC110382173	IQ domain-containing protein G-like, transcript variant X2
gene-LOC110382170	no|down	no|up	no|up	yes|down	no|up	no|down	1	LOC110382170	neurexin-4
gene-LOC110382171	no|up	yes|up	no|up	no|down	no|down	no|down	1	LOC110382171	DNA polymerase iota
gene-LOC110370641	no|down	yes|up	no|up	no|down	no|up	no|down	1	LOC110370641	retinoblastoma-like protein 1
gene-LOC110370640	yes|up	no|down	no|down	no|up	no|up	no|up	1	LOC110370640	protein disabled
gene-LOC110377945	no|down	yes|down	no|up	yes|down	no|down	no|down	2	LOC110377945	glycogen debranching enzyme-like
gene-LOC110370645	no|down	yes|down	no|up	no|up	no|down	no|down	1	LOC110370645	splicing regulatory glutamine/lysine-rich protein 1, transcript variant X2
gene-LOC110370647	no|up	yes|up	no|up	yes|down	no|up	no|up	2	LOC110370647	uncharacterized LOC110370647
gene-LOC110370646	yes|down	yes|down	yes|down	yes|up	no|up	no|up	4	LOC110370646	uncharacterized LOC110370646
gene-LOC110380939	no|up	yes|up	no|down	no|down	no|down	no|down	1	LOC110380939	DNA/RNA-binding protein KIN17
gene-LOC110380499	no|up	no|up	yes|up	no|down	no|down	no|up	1	LOC110380499	uncharacterized LOC110380499
gene-LOC110383350	no|down	no|down	no|down	no|up	yes|down	no|down	1	LOC110383350	modular serine protease-like
gene-LOC110380497	no|down	no|up	no|down	yes|down	no|down	no|up	1	LOC110380497	uncharacterized LOC110380497
gene-LOC110380496	yes|up	yes|up	no|up	yes|up	no|down	no|up	3	LOC110380496	uncharacterized LOC110380496
gene-LOC110380495	yes|up	no|up	no|up	yes|down	no|down	no|up	2	LOC110380495	uncharacterized LOC110380495
gene-LOC110380494	no|up	no|up	no|down	no|down	yes|up	no|up	1	LOC110380494	uncharacterized LOC110380494
gene-LOC110380493	no|down	no|up	no|up	yes|up	no|up	no|up	1	LOC110380493	A disintegrin and metalloproteinase with thrombospondin motifs 14-like
gene-LOC110380492	no|down	no|down	yes|up	yes|up	no|up	no|up	2	LOC110380492	uncharacterized LOC110380492
gene-LOC110380491	yes|down	no|down	no|up	yes|up	no|down	no|up	2	LOC110380491	titin homolog
gene-LOC110375715	yes|up	no|up	no|up	no|up	no|up	no|up	1	LOC110375715	leucine-rich repeats and immunoglobulin-like domains protein 3
gene-LOC110383354	no|up	no|down	no|up	no|up	yes|down	no|down	1	LOC110383354	trypsin 3A1-like, transcript variant X2
gene-LOC110370469	no|up	no|down	no|up	yes|up	no|up	no|down	1	LOC110370469	kinesin-like protein KIF18A, transcript variant X1
gene-LOC110370468	no|up	no|down	no|down	yes|down	no|up	no|up	1	LOC110370468	proton-coupled folate transporter-like
gene-LOC110370399	no|up	yes|down	no|up	no|up	no|down	no|down	1	LOC110370399	WD repeat-containing protein 61
gene-LOC110370398	yes|down	no|up	no|no test	yes|up	no|down	no|no test	2	LOC110370398	alpha-(1,3)-fucosyltransferase C-like
gene-LOC110370397	no|up	yes|down	yes|down	yes|down	no|up	no|down	3	LOC110370397	probable bifunctional methylenetetrahydrofolate dehydrogenase/cyclohydrolase 2, transcript variant X6
gene-LOC110370464	yes|down	yes|up	no|up	no|down	no|up	no|down	2	LOC110370464	exocyst complex component 4, transcript variant X2
gene-LOC110370395	no|no test	no|no test	yes|down	no|no test	yes|down	no|down	2	LOC110370395	uncharacterized LOC110370395
gene-LOC110370393	no|up	yes|up	no|no test	yes|down	no|no test	no|no test	2	LOC110370393	transmembrane protease serine 9-like
gene-LOC110370463	no|up	yes|up	no|down	no|up	no|up	yes|up	2	LOC110370463	uncharacterized LOC110370463
gene-LOC110370390	no|up	no|up	no|up	yes|up	no|up	no|down	1	LOC110370390	chromatin assembly factor 1 subunit A-like
gene-LOC110380760	no|down	no|up	yes|down	no|down	no|up	no|down	1	LOC110380760	chromatin modification-related protein eaf-1-like
gene-LOC110380763	yes|up	yes|up	no|up	no|down	no|up	no|up	2	LOC110380763	rho GTPase-activating protein conundrum, transcript variant X4
gene-LOC110380762	yes|up	no|down	no|down	yes|down	no|down	no|down	2	LOC110380762	uncharacterized LOC110380762, transcript variant X2
gene-LOC110380765	no|down	yes|down	no|up	no|up	no|down	no|down	1	LOC110380765	14 kDa phosphohistidine phosphatase-like
gene-LOC110380767	no|down	yes|down	no|up	yes|up	no|down	no|down	2	LOC110380767	coiled-coil domain-containing protein 124
gene-LOC110380769	no|down	yes|down	no|down	no|down	no|up	no|up	1	LOC110380769	neuroblastoma-amplified sequence-like
gene-LOC110380768	no|up	yes|up	yes|down	no|down	no|down	no|up	2	LOC110380768	insulin-like growth factor-binding protein complex acid labile subunit, transcript variant X1
gene-LOC110375050	yes|up	no|up	no|up	no|down	yes|up	no|up	2	LOC110375050	zinc finger protein 135-like, transcript variant X10
gene-LOC110370423	no|up	yes|up	no|down	no|down	no|up	no|up	1	LOC110370423	protein fem-1 homolog CG6966, transcript variant X6
gene-LOC110381565	yes|up	no|up	no|up	no|down	no|up	no|up	1	LOC110381565	beta-1,4-galactosyltransferase 7
gene-LOC110377971	no|up	yes|up	no|up	no|down	no|down	no|up	1	LOC110377971	15-hydroxyprostaglandin dehydrogenase [NAD(+)]-like
gene-LOC110383198	no|down	no|down	no|up	yes|down	no|up	no|down	1	LOC110383198	maternal protein exuperantia
gene-LOC110383229	no|down	yes|up	no|up	yes|down	no|down	no|up	2	LOC110383229	protein fem-1 homolog C
gene-LOC110383228	yes|down	no|down	no|down	yes|up	no|down	no|up	2	LOC110383228	uncharacterized LOC110383228
gene-LOC110370063	no|down	yes|up	no|down	no|down	no|down	no|down	1	LOC110370063	coiled-coil domain-containing protein 93
gene-LOC110370067	no|up	no|up	no|down	yes|up	no|down	no|down	1	LOC110370067	WAS/WASL-interacting protein family member 2, transcript variant X1
gene-LOC110377011	no|down	no|down	yes|up	no|up	no|down	no|down	1	LOC110377011	uncharacterized LOC110377011
gene-LOC110370068	yes|up	yes|up	yes|up	no|up	no|down	yes|up	4	LOC110370068	uncharacterized LOC110370068
gene-LOC110383223	no|down	yes|down	no|up	no|down	no|up	no|down	1	LOC110383223	putative U5 small nuclear ribonucleoprotein 200 kDa helicase
gene-LOC110377012	no|down	no|down	yes|down	no|up	yes|up	no|up	2	LOC110377012	golgin subfamily A member 3-like
gene-LOC110383224	no|down	yes|up	no|up	no|down	no|down	no|up	1	LOC110383224	serine protease snake-like
gene-LOC110377017	yes|down	yes|down	no|up	yes|up	no|down	no|down	3	LOC110377017	probable malate dehydrogenase, mitochondrial
gene-LOC110376543	no|up	no|up	yes|down	no|down	no|up	no|up	1	LOC110376543	putative dipeptidase CPSG_01350
gene-LOC110376545	no|down	yes|down	no|down	yes|down	no|up	no|up	2	LOC110376545	protein cueball-like
gene-LOC110376548	no|up	yes|up	no|down	no|up	no|up	no|up	1	LOC110376548	Krueppel-like factor luna, transcript variant X3
gene-LOC110382017	no|up	yes|up	no|up	no|down	no|up	no|up	1	LOC110382017	CREB-regulated transcription coactivator 2, transcript variant X5
gene-LOC110377181	no|down	yes|down	no|up	yes|up	no|down	no|down	2	LOC110377181	phenylalanine--tRNA ligase beta subunit
gene-LOC110377312	no|up	yes|up	no|down	no|down	no|up	no|up	1	LOC110377312	beta-1,4-mannosyltransferase egh
gene-LOC110370358	yes|up	yes|up	no|up	no|up	no|up	no|down	2	LOC110370358	uncharacterized LOC110370358
gene-LOC110376948	no|down	yes|up	no|up	yes|up	no|up	no|up	2	LOC110376948	sorting nexin-20
gene-LOC110377493	yes|up	yes|up	no|up	yes|down	no|up	no|up	3	LOC110377493	uncharacterized LOC110377493, transcript variant X3
gene-LOC110377313	no|down	no|up	yes|down	no|up	no|up	no|up	1	LOC110377313	uncharacterized LOC110377313
gene-LOC110376813	yes|up	no|down	no|no test	no|no test	no|down	yes|up	2	LOC110376813	cuticle protein 18.6-like
gene-LOC110381367	no|down	no|down	no|down	yes|up	no|down	no|up	1	LOC110381367	uncharacterized LOC110381367
gene-LOC110381364	no|down	no|up	no|down	yes|up	no|down	no|up	1	LOC110381364	uncharacterized LOC110381364
gene-LOC110376947	yes|down	no|down	no|up	yes|up	no|up	no|up	2	LOC110376947	NADH-ubiquinone oxidoreductase 49 kDa subunit-like
gene-LOC110376940	yes|up	no|up	no|down	yes|up	no|up	no|up	2	LOC110376940	ubiquitin-conjugating enzyme E2Q-like protein CG4502
gene-LOC110377498	yes|up	no|up	no|down	no|down	no|down	yes|up	2	LOC110377498	circadian clock-controlled protein-like
gene-LOC110376942	no|up	yes|up	no|down	no|up	no|up	no|up	1	LOC110376942	repressor of RNA polymerase III transcription MAF1 homolog
gene-LOC110376943	yes|up	yes|down	no|up	yes|up	yes|down	no|down	4	LOC110376943	large neutral amino acids transporter small subunit 2
gene-LOC110378652	no|down	yes|up	no|up	no|up	no|down	no|down	1	LOC110378652	hematological and neurological expressed 1 protein-like, transcript variant X2
gene-LOC110378657	yes|down	no|up	no|up	yes|up	no|down	no|up	2	LOC110378657	uncharacterized LOC110378657, transcript variant X4
gene-LOC110378654	no|down	no|up	no|up	yes|up	no|down	no|down	1	LOC110378654	uncharacterized LOC110378654
gene-LOC110378655	yes|up	yes|up	no|down	no|down	no|down	yes|up	3	LOC110378655	prostaglandin E2 receptor EP1 subtype, transcript variant X2
gene-LOC110382016	no|up	no|down	yes|down	no|down	no|down	no|down	1	LOC110382016	titin, transcript variant X1
gene-LOC110384439	no|down	yes|up	no|down	yes|down	no|up	no|up	2	LOC110384439	uncharacterized LOC110384439
gene-LOC110374764	no|down	yes|up	no|up	no|up	no|up	no|down	1	LOC110374764	uncharacterized LOC110374764
gene-LOC110378659	no|up	yes|down	no|up	yes|up	no|up	no|down	2	LOC110378659	gamma-taxilin
gene-LOC110374762	yes|down	no|up	yes|down	yes|down	yes|down	no|down	4	LOC110374762	cytochrome P450 CYP12A2-like
gene-LOC110382313	no|up	no|up	no|down	yes|down	no|down	no|down	1	LOC110382313	leucine-rich repeat-containing protein C10orf11-like, transcript variant X2
gene-LOC110374760	no|down	yes|down	no|down	no|up	no|down	no|down	1	LOC110374760	UPF0389 protein CG9231
gene-LOC110376228	no|down	no|up	no|no test	yes|up	no|no test	no|no test	1	LOC110376228	uncharacterized LOC110376228
gene-LOC110377315	no|down	no|down	yes|down	no|up	no|up	no|down	1	LOC110377315	potassium channel subfamily K member 18-like, transcript variant X6
gene-LOC110376724	yes|up	no|up	no|down	no|down	no|down	no|up	1	LOC110376724	uncharacterized LOC110376724
gene-LOC110376727	yes|down	no|up	no|up	no|up	yes|down	no|down	2	LOC110376727	protein spaetzle 4, transcript variant X2
gene-LOC110376721	no|down	no|up	no|up	yes|up	no|down	no|down	1	LOC110376721	trichohyalin-like, transcript variant X1
gene-LOC110376722	yes|down	no|up	no|down	yes|up	no|up	no|up	2	LOC110376722	uncharacterized LOC110376722, transcript variant X3
gene-LOC110377318	no|down	no|no test	no|no test	yes|up	no|no test	no|no test	1	LOC110377318	cAMP-dependent protein kinase catalytic subunit-like
gene-LOC110376811	no|up	no|no test	no|no test	no|no test	no|no test	yes|up	1	LOC110376811	larval cuticle protein A2B-like
gene-LOC110382010	yes|up	yes|up	no|down	no|down	no|down	no|up	2	LOC110382010	uncharacterized LOC110382010
gene-LOC110384432	no|down	yes|up	no|down	no|down	no|down	no|down	1	LOC110384432	retinoblastoma-binding protein 5 homolog, transcript variant X1
gene-LOC110378247	no|down	no|down	no|up	yes|down	no|down	no|down	1	LOC110378247	60S ribosomal protein L31
gene-LOC110378246	no|down	yes|up	no|down	yes|down	no|up	no|up	2	LOC110378246	chondroadherin
gene-LOC110378243	no|up	yes|up	no|up	no|down	no|down	no|up	1	LOC110378243	N-acetylglucosamine-6-phosphate deacetylase
gene-LOC110374071	no|up	no|down	no|down	yes|down	no|down	no|down	1	LOC110374071	guanylate kinase, transcript variant X1
gene-LOC110378248	yes|up	yes|up	no|down	no|up	no|up	no|up	2	LOC110378248	brain tumor protein, transcript variant X2
gene-LOC110378531	no|up	yes|up	no|down	no|down	yes|down	no|down	2	LOC110378531	trans-1,2-dihydrobenzene-1,2-diol dehydrogenase-like, transcript variant X1
gene-LOC110383088	no|down	yes|down	no|up	no|up	no|up	no|up	1	LOC110383088	alpha-1,2-mannosyltransferase ALG9
gene-LOC110378530	yes|down	yes|up	yes|down	no|up	yes|down	no|down	4	LOC110378530	ornithine aminotransferase, mitochondrial, transcript variant X1
gene-LOC110377231	no|up	no|down	yes|down	no|up	no|up	no|down	1	LOC110377231	DNA repair protein RAD51 homolog 3
gene-LOC110377233	yes|down	yes|down	yes|up	yes|up	no|down	no|down	4	LOC110377233	fibrillin-2-like
gene-LOC110383042	no|up	yes|down	no|down	yes|down	no|down	no|no test	2	LOC110383042	uncharacterized LOC110383042
gene-LOC110383044	no|up	no|up	no|up	yes|down	no|down	no|up	1	LOC110383044	serine protease snake-like
gene-LOC110377236	no|up	no|up	no|down	yes|up	no|down	no|down	1	LOC110377236	DNA polymerase subunit gamma-2, mitochondrial
gene-LOC110377239	yes|up	no|up	no|down	no|up	no|up	no|up	1	LOC110377239	protein sidekick-1-like, transcript variant X3
gene-LOC110375577	no|down	no|up	no|up	yes|up	no|up	no|down	1	LOC110375577	protein trapped in endoderm-1, transcript variant X2
gene-LOC110375156	no|up	yes|up	no|up	no|up	no|up	no|down	1	LOC110375156	heat shock factor protein, transcript variant X7
gene-LOC110380963	no|up	yes|up	no|down	no|down	no|up	no|up	1	LOC110380963	uncharacterized LOC110380963
gene-LOC110380962	yes|down	no|up	no|up	yes|up	no|down	no|down	2	LOC110380962	uncharacterized LOC110380962, transcript variant X2
gene-LOC110380961	no|up	yes|up	no|down	no|down	no|down	no|up	1	LOC110380961	major heat shock 70 kDa protein Ab-like
gene-LOC110380969	no|down	yes|down	no|up	yes|up	no|down	no|down	2	LOC110380969	probable small nuclear ribonucleoprotein G
gene-LOC110383820	yes|up	no|up	yes|down	no|down	yes|down	no|up	3	LOC110383820	uncharacterized LOC110383820
gene-LOC110371128	no|up	yes|up	yes|down	yes|down	no|down	no|up	3	LOC110371128	uncharacterized LOC110371128, transcript variant X2
gene-LOC110374437	no|up	no|down	yes|down	no|up	no|down	no|up	1	LOC110374437	protein enabled homolog, transcript variant X1
gene-LOC110374434	no|down	yes|up	no|down	no|down	no|down	no|up	1	LOC110374434	gastrula zinc finger protein XlCGF57.1-like
gene-LOC110373666	yes|up	yes|up	no|up	no|down	no|up	no|up	2	LOC110373666	rabphilin-3A
gene-LOC110378396	no|up	yes|down	no|down	no|down	no|down	no|down	1	LOC110378396	three-prime repair exonuclease 1-like
gene-LOC110374435	no|up	yes|up	yes|up	no|down	no|up	no|up	2	LOC110374435	uncharacterized LOC110374435
gene-LOC110373662	no|up	yes|down	no|up	no|up	no|up	no|up	1	LOC110373662	required for meiotic nuclear division protein 1 homolog
gene-LOC110373663	no|up	no|up	no|up	yes|up	no|up	no|up	1	LOC110373663	nucleoredoxin-like
gene-LOC110378391	no|down	no|down	no|no test	yes|up	no|no test	no|no test	1	LOC110378391	uncharacterized LOC110378391, transcript variant X2
gene-LOC110373668	yes|up	yes|up	no|up	no|up	no|up	no|down	2	LOC110373668	transcription initiation protein SPT3 homolog
gene-LOC110378398	yes|down	yes|down	yes|up	yes|up	no|up	no|down	4	LOC110378398	protein disulfide-isomerase
gene-LOC110374430	no|down	yes|up	no|up	no|down	no|up	no|up	1	LOC110374430	60 kDa SS-A/Ro ribonucleoprotein homolog
gene-LOC110384248	no|up	yes|up	no|down	yes|down	no|up	no|no test	2	LOC110384248	cytochrome P450 6B6
gene-LOC110376059	no|down	yes|down	no|down	no|down	yes|down	no|down	2	LOC110376059	cholinesterase 1-like
gene-LOC110384246	no|down	yes|down	no|down	yes|down	no|down	no|down	2	LOC110384246	cytochrome P450 6B2
gene-LOC110384247	no|down	yes|up	no|down	yes|down	no|up	no|up	2	LOC110384247	cytochrome P450 6B7
gene-LOC110384244	yes|up	yes|up	no|down	yes|down	no|up	no|up	3	LOC110384244	potential E3 ubiquitin-protein ligase ariadne-1
gene-LOC110384245	yes|up	yes|up	no|up	yes|down	no|up	no|up	3	LOC110384245	sodium channel protein para
gene-LOC110384242	no|down	yes|down	no|down	yes|down	no|down	no|up	2	LOC110384242	uncharacterized LOC110384242
gene-LOC110376053	no|down	no|down	no|up	yes|up	no|down	no|up	1	LOC110376053	uncharacterized LOC110376053
gene-LOC110376050	no|down	no|up	no|up	yes|up	no|up	no|up	1	LOC110376050	dynein assembly factor 1, axonemal homolog
gene-LOC110384241	yes|up	no|down	no|down	yes|down	yes|down	no|up	3	LOC110384241	tropomyosin-1, transcript variant X2
gene-LOC110383430	no|down	no|up	yes|down	no|up	no|up	no|down	1	LOC110383430	uncharacterized LOC110383430
gene-LOC110384308	yes|up	no|down	no|down	no|down	no|up	no|up	1	LOC110384308	phorbol ester/diacylglycerol-binding protein unc-13-like
gene-LOC110383436	no|up	yes|up	no|down	no|down	no|up	no|up	1	LOC110383436	uncharacterized LOC110383436
gene-LOC110379557	no|down	yes|up	no|up	no|down	no|up	no|up	1	LOC110379557	sodium/hydrogen exchanger 10-like
gene-LOC110384303	no|down	no|up	no|down	yes|up	no|down	no|up	1	LOC110384303	uncharacterized LOC110384303
gene-LOC110384302	no|down	no|down	no|no test	yes|up	no|no test	no|up	1	LOC110384302	uncharacterized LOC110384302
gene-LOC110384301	yes|down	no|down	no|down	no|down	no|up	no|down	1	LOC110384301	steroid receptor seven-up, isoforms B/C
gene-LOC110384307	no|down	no|down	yes|down	no|up	no|up	no|down	1	LOC110384307	gonadotropin-releasing hormone receptor-like
gene-LOC110379554	no|up	yes|down	no|up	no|up	no|up	no|up	1	LOC110379554	elongin-C
gene-LOC110373800	no|down	yes|down	no|up	no|up	no|down	no|down	1	LOC110373800	RNA-binding protein 8A
gene-LOC110375409	no|down	yes|down	no|down	no|up	no|down	no|down	1	LOC110375409	succinate dehydrogenase [ubiquinone] flavoprotein subunit, mitochondrial
gene-LOC110381964	no|up	no|up	no|down	yes|up	no|down	no|down	1	LOC110381964	RNA-binding protein pno1
gene-LOC110372538	no|down	yes|down	no|up	yes|up	no|up	yes|up	3	LOC110372538	putative aldehyde dehydrogenase family 7 member A1 homolog
gene-LOC110372285	yes|up	no|up	no|up	no|up	no|up	no|down	1	LOC110372285	semaphorin-2A-like, transcript variant X2
gene-LOC110372828	yes|up	yes|up	no|down	yes|down	no|up	no|up	3	LOC110372828	autophagy-related protein 101, transcript variant X3
gene-LOC110378865	yes|down	no|up	no|up	no|up	no|down	no|up	1	LOC110378865	uncharacterized LOC110378865
gene-LOC110375158	yes|up	no|down	no|up	yes|up	no|up	no|up	2	LOC110375158	band 4.1-like protein 4, transcript variant X3
gene-LOC110372281	no|down	no|down	no|down	yes|up	no|down	no|down	1	LOC110372281	anaphase-promoting complex subunit 4
gene-LOC110372280	no|up	no|up	yes|down	yes|down	no|down	yes|down	3	LOC110372280	growth-blocking peptide, long form-like
gene-LOC110372531	no|up	yes|down	no|down	yes|up	no|down	no|up	2	LOC110372531	peroxisomal targeting signal 1 receptor
gene-LOC110372822	no|up	yes|up	no|down	no|down	no|down	no|down	1	LOC110372822	biogenesis of lysosome-related organelles complex 1 subunit 1
gene-LOC110372532	no|down	yes|down	no|up	no|up	no|down	no|down	1	LOC110372532	UPF0545 protein C22orf39 homolog
gene-LOC110372827	yes|up	no|down	yes|up	no|up	no|up	no|up	2	LOC110372827	enolase-phosphatase E1-like, transcript variant X1
gene-LOC110372534	no|down	no|down	yes|up	no|up	no|down	no|up	1	LOC110372534	uncharacterized LOC110372534, transcript variant X2
gene-LOC110372537	no|down	yes|down	no|up	yes|up	no|up	no|down	2	LOC110372537	leucine-rich repeat-containing protein 74A-like
gene-LOC110372536	no|up	no|up	no|down	yes|down	no|down	no|up	1	LOC110372536	uncharacterized LOC110372536, transcript variant X1
gene-LOC110379550	no|up	yes|up	no|down	no|down	no|up	no|down	1	LOC110379550	uncharacterized LOC110379550
gene-LOC110373482	no|down	yes|down	no|down	no|up	no|down	no|down	1	LOC110373482	39S ribosomal protein L37, mitochondrial
gene-LOC110373483	yes|down	no|up	no|up	yes|down	no|down	no|up	2	LOC110373483	E3 ubiquitin-protein ligase synoviolin-like
gene-LOC110373481	no|down	yes|down	no|up	no|up	no|down	no|down	1	LOC110373481	uncharacterized LOC110373481
gene-LOC110373486	no|down	no|up	yes|down	yes|down	no|down	yes|up	3	LOC110373486	putative defense protein 3, transcript variant X2
gene-LOC110373484	no|down	yes|up	no|down	yes|down	yes|down	no|down	3	LOC110373484	uncharacterized LOC110373484, transcript variant X2
gene-LOC110373485	no|down	yes|down	no|down	no|down	no|up	no|down	1	LOC110373485	carboxypeptidase B-like
gene-LOC110375629	no|down	yes|down	no|no test	no|down	no|down	no|no test	1	LOC110375629
gene-LOC110373696	yes|down	no|down	no|up	no|up	no|up	no|up	1	LOC110373696	ancient ubiquitous protein 1-like
gene-LOC110378831	no|up	yes|up	no|up	no|down	no|up	no|up	1	LOC110378831	uncharacterized LOC110378831, transcript variant X2
gene-LOC110375621	no|down	yes|down	yes|up	yes|up	yes|up	no|down	4	LOC110375621	adenosine deaminase CECR1-A-like
gene-LOC110375622	no|up	yes|down	no|down	no|down	yes|down	no|down	2	LOC110375622	cytochrome b-c1 complex subunit 9
gene-LOC110375623	no|up	yes|down	no|down	yes|up	no|down	yes|up	3	LOC110375623	adenosine deaminase CECR1-like
gene-LOC110377294	no|down	no|down	no|up	yes|up	no|down	no|down	1	LOC110377294	uncharacterized LOC110377294
gene-LOC110383717	no|up	no|up	yes|down	no|down	no|up	no|up	1	LOC110383717	uncharacterized LOC110383717, transcript variant X1
gene-LOC110373125	yes|down	yes|down	no|up	no|down	no|down	no|down	2	LOC110373125	aspartate aminotransferase, mitochondrial
gene-LOC110372838	no|up	yes|down	no|up	no|up	no|up	no|down	1	LOC110372838	bifunctional coenzyme A synthase, transcript variant X2
gene-LOC110379359	yes|down	no|down	no|down	yes|up	no|down	no|up	2	LOC110379359	uncharacterized LOC110379359
gene-LOC110372755	yes|up	yes|up	no|down	no|down	no|up	yes|up	3	LOC110372755	homeobox protein SIX6
gene-LOC110379355	no|down	yes|up	no|down	no|up	yes|down	no|up	2	LOC110379355	GILT-like protein 1
gene-LOC110379357	no|down	yes|up	no|up	no|down	no|up	no|down	1	LOC110379357	serine protease easter-like
gene-LOC110372751	no|down	yes|up	no|up	no|up	no|up	no|up	1	LOC110372751	matrix metalloproteinase-25-like
gene-LOC110372752	no|down	no|up	no|up	yes|down	no|down	no|down	1	LOC110372752	C-factor
gene-LOC110372588	yes|up	no|up	yes|down	no|up	no|down	yes|up	3	LOC110372588	patched domain-containing protein 3, transcript variant X2
gene-LOC110380154	yes|up	no|up	no|up	no|down	no|down	no|up	1	LOC110380154	protein charybde-like
gene-LOC110373762	no|down	no|down	yes|up	yes|up	no|up	no|down	2	LOC110373762	uncharacterized LOC110373762
gene-LOC110381561	no|down	yes|down	no|down	no|down	no|up	no|up	1	LOC110381561	nicotinamide/nicotinic acid mononucleotide adenylyltransferase 1, transcript variant X1
gene-LOC110382322	no|down	no|up	yes|down	no|down	yes|up	no|down	2	LOC110382322	dopamine receptor 1-like
gene-LOC110381563	yes|down	yes|down	no|down	no|up	no|down	no|down	2	LOC110381563	methionine--tRNA ligase, mitochondrial
gene-LOC110373761	no|down	no|no test	yes|up	no|up	no|down	no|up	1	LOC110373761	serine proteinase stubble-like, transcript variant X2
gene-LOC110381566	yes|down	yes|down	no|down	no|up	no|up	no|down	2	LOC110381566	arylsulfatase I-like
gene-LOC110369827	no|up	yes|down	no|up	no|up	yes|down	no|down	2	LOC110369827	1-acyl-sn-glycerol-3-phosphate acyltransferase alpha-like, transcript variant X3
gene-LOC110377187	no|down	no|down	yes|down	no|up	yes|up	no|up	2	LOC110377187	uncharacterized LOC110377187
gene-LOC110375082	no|down	yes|down	no|up	yes|down	yes|down	no|down	3	LOC110375082	pyruvate dehydrogenase E1 component subunit beta, mitochondrial
gene-LOC110375084	yes|down	yes|down	no|up	no|up	no|down	no|down	2	LOC110375084	phenylalanine--tRNA ligase alpha subunit
gene-LOC110375085	yes|down	yes|down	no|up	yes|up	no|up	no|down	3	LOC110375085	glutamate dehydrogenase, mitochondrial-like
gene-LOC110375086	no|up	yes|up	no|down	no|down	no|up	no|up	1	LOC110375086	arylsulfatase B-like
gene-LOC110375087	no|down	yes|up	no|down	yes|down	yes|up	no|up	3	LOC110375087	low molecular mass 30 kDa lipoprotein 21G1-like
gene-LOC110369787	no|down	yes|up	no|up	yes|down	no|down	no|up	2	LOC110369787	RAC serine/threonine-protein kinase
gene-LOC110380133	no|down	yes|up	no|down	no|down	no|up	no|down	1	LOC110380133	mucin-17-like
gene-LOC110379131	no|down	yes|down	no|up	no|up	no|down	no|down	1	LOC110379131	uncharacterized LOC110379131
gene-LOC110375404	no|up	no|up	no|up	yes|down	no|down	no|down	1	LOC110375404	ADP-ribosylation factor 2
gene-LOC110375154	no|up	no|down	no|up	no|down	no|down	yes|up	1	LOC110375154	uncharacterized LOC110375154
gene-LOC110375155	yes|down	yes|down	yes|up	yes|up	no|up	yes|down	5	LOC110375155	circumsporozoite protein-like, transcript variant X1
gene-LOC110375152	no|up	no|down	yes|up	yes|up	no|down	no|up	2	LOC110375152	cartilage-associated protein-like
gene-LOC110374979	no|down	no|up	no|up	yes|down	no|up	no|down	1	LOC110374979	phospholipase A-2-activating protein
gene-LOC110375403	no|up	yes|up	no|down	yes|down	no|down	no|down	2	LOC110375403	enoyl-CoA hydratase domain-containing protein 3, mitochondrial
gene-LOC110374977	no|up	yes|down	no|down	no|up	no|up	no|up	1	LOC110374977	ATP-binding cassette sub-family D member 3-like
gene-LOC110374976	no|up	yes|up	no|down	no|up	no|down	no|down	1	LOC110374976	nuclear transcription factor Y subunit B-1, transcript variant X2
gene-LOC110371121	no|down	no|up	no|up	yes|down	no|up	no|down	1	LOC110371121	fibronectin type-III domain-containing protein 3a
gene-LOC110378408	no|down	no|up	no|up	no|up	yes|down	no|down	1	LOC110378408	SET and MYND domain-containing protein 4-like
gene-LOC110375408	no|up	no|up	no|down	yes|down	no|up	no|down	1	LOC110375408	uncharacterized LOC110375408
gene-LOC110376133	no|up	yes|up	no|down	yes|down	no|down	no|down	2	LOC110376133	breast cancer type 1 susceptibility protein-like, transcript variant X2
gene-LOC110371125	yes|down	no|up	no|down	yes|up	no|up	no|no test	2	LOC110371125	uncharacterized LOC110371125, transcript variant X2
gene-LOC110375159	no|up	yes|up	no|down	yes|down	no|down	no|up	2	LOC110375159	arylsulfatase B-like
gene-LOC110377546	no|up	no|up	no|down	no|down	yes|down	no|up	1	LOC110377546	glycine-rich cell wall structural protein-like
gene-LOC110380158	yes|up	no|up	no|up	no|down	no|up	no|up	1	LOC110380158	serine/threonine-protein kinase Genghis Khan-like
gene-LOC110380159	no|down	no|down	no|up	yes|up	no|up	no|up	1	LOC110380159	thioredoxin-related transmembrane protein 1-like
gene-LOC110379288	yes|down	no|down	no|up	yes|up	no|up	no|down	2	LOC110379288	uncharacterized LOC110379288
gene-LOC110379289	yes|down	yes|up	no|down	yes|down	no|up	no|up	3	LOC110379289	uncharacterized LOC110379289
gene-LOC110379286	yes|up	yes|up	no|down	yes|down	yes|up	no|down	4	LOC110379286	facilitated trehalose transporter Tret1-like, transcript variant X1
gene-LOC110380153	yes|down	yes|down	yes|up	yes|down	no|down	no|down	4	LOC110380153	uncharacterized LOC110380153
gene-LOC110379284	no|down	no|down	no|up	yes|up	no|down	no|down	1	LOC110379284	serine/arginine repetitive matrix protein 5-like, transcript variant X2
gene-LOC110379282	no|up	yes|down	no|up	yes|up	yes|down	no|down	3	LOC110379282	probable 28S ribosomal protein S25, mitochondrial
gene-LOC110380157	yes|down	no|down	no|down	no|up	no|down	no|up	1	LOC110380157	pro-resilin-like
gene-LOC110379280	no|down	no|up	no|down	yes|down	no|down	no|up	1	LOC110379280	facilitated trehalose transporter Tret1-like
gene-LOC110380480	no|up	yes|down	no|up	no|up	no|down	no|down	1	LOC110380480	ubiquitin carboxyl-terminal hydrolase isozyme L3-like
gene-LOC110380481	yes|up	no|down	no|down	no|up	no|up	no|down	1	LOC110380481	rab11 family-interacting protein 2
gene-LOC110380482	yes|up	yes|up	no|down	yes|down	no|up	no|up	3	LOC110380482	sialic acid synthase
gene-LOC110380483	yes|up	no|down	no|down	yes|down	no|down	no|down	2	LOC110380483	hydroxymethylglutaryl-CoA lyase, mitochondrial
gene-LOC110380484	no|down	yes|down	no|up	no|down	no|down	no|down	1	LOC110380484	protein KRTCAP2 homolog
gene-LOC110380485	yes|up	yes|up	yes|down	yes|down	yes|up	no|down	5	LOC110380485	golgin subfamily A member 4
gene-LOC110379132	no|down	yes|down	no|up	no|down	no|down	no|down	1	LOC110379132	UBX domain-containing protein 1
gene-LOC110379133	no|up	yes|down	no|down	no|down	no|down	no|up	1	LOC110379133	phosphoglucomutase-2
gene-LOC110380488	no|down	yes|down	no|up	no|up	no|up	no|up	1	LOC110380488	cullin-associated NEDD8-dissociated protein 1
gene-LOC110380489	yes|up	no|up	no|up	yes|up	no|down	no|up	2	LOC110380489	ankyrin repeat domain-containing protein 49-like
gene-LOC110381171	no|down	yes|up	yes|down	yes|down	yes|up	no|up	4	LOC110381171	uncharacterized LOC110381171
gene-LOC110381170	no|down	no|down	no|down	yes|up	no|up	no|down	1	LOC110381170	lysosomal alpha-mannosidase-like
gene-LOC110381177	yes|up	yes|down	no|down	no|down	no|up	no|up	2	LOC110381177	protein spire, transcript variant X5
gene-LOC110379139	yes|up	yes|up	yes|down	yes|up	no|down	no|down	4	LOC110379139	uncharacterized LOC110379139
gene-LOC110378401	yes|down	no|up	no|up	no|up	no|down	no|up	1	LOC110378401	protein toll-like
gene-LOC110378402	no|down	yes|down	no|up	no|up	no|up	no|up	1	LOC110378402	craniofacial development protein 2-like
gene-LOC110371251	no|down	no|down	no|up	yes|down	no|down	no|down	1	LOC110371251	NADH dehydrogenase [ubiquinone] iron-sulfur protein 5-like
gene-LOC110371250	no|down	yes|down	no|up	yes|up	no|down	no|down	2	LOC110371250	activating signal cointegrator 1
gene-LOC110382149	no|down	yes|down	no|up	no|up	no|down	no|down	1	LOC110382149	EEF1A lysine methyltransferase 1, transcript variant X2
gene-LOC110382148	no|down	yes|down	no|up	no|up	no|down	no|down	1	LOC110382148	nuclear export mediator factor NEMF homolog
gene-LOC110371255	no|down	yes|up	no|down	yes|down	no|down	no|up	2	LOC110371255	protein PRRC1-like, transcript variant X2
gene-LOC110375885	no|down	yes|down	no|up	no|down	no|down	no|down	1	LOC110375885	derlin-2
gene-LOC110375886	yes|up	no|up	no|down	no|down	no|up	no|up	1	LOC110375886	tripartite motif-containing protein 2-like
gene-LOC110375887	no|up	no|up	no|down	yes|down	no|down	no|up	1	LOC110375887	cyclin-dependent kinase 2-interacting protein-like
gene-LOC110374573	no|down	no|down	no|down	yes|up	no|down	no|no test	1	LOC110374573	uncharacterized LOC110374573
gene-LOC110374572	yes|down	no|up	no|up	yes|up	no|up	no|down	2	LOC110374572	putative serine protease K12H4.7
gene-LOC110374571	no|up	no|up	no|down	yes|down	no|down	no|down	1	LOC110374571	uncharacterized LOC110374571, transcript variant X2
gene-LOC110382140	no|up	yes|up	no|up	yes|down	no|up	no|up	2	LOC110382140	uncharacterized LOC110382140
gene-LOC110369824	yes|up	no|up	no|up	no|down	no|up	no|up	1	LOC110369824	E3 ubiquitin-protein ligase LRSAM1-like
gene-LOC110382146	no|down	yes|down	no|down	yes|down	no|down	no|down	2	LOC110382146	flavin reductase (NADPH), transcript variant X1
gene-LOC110382145	yes|down	no|down	no|up	yes|up	no|down	no|up	2	LOC110382145	uncharacterized LOC110382145
gene-LOC110374574	no|down	yes|down	no|up	yes|up	no|down	no|down	2	LOC110374574	proton-coupled folate transporter
gene-LOC110371188	no|down	yes|up	no|up	no|down	no|up	no|down	1	LOC110371188	serine protease 7-like
gene-LOC110371385	no|down	yes|up	no|up	yes|down	yes|up	no|down	3	LOC110371385	uncharacterized LOC110371385
gene-LOC110371384	no|up	yes|up	no|down	yes|down	no|down	no|down	2	LOC110371384	uncharacterized LOC110371384, transcript variant X2
gene-LOC110371383	yes|up	yes|up	yes|down	yes|down	no|down	yes|up	5	LOC110371383	putative inorganic phosphate cotransporter
gene-LOC110374579	yes|down	yes|down	yes|down	no|down	yes|down	no|down	4	LOC110374579	alanine--glyoxylate aminotransferase 2-like
gene-LOC110371380	no|up	yes|down	no|up	no|up	no|down	no|down	1	LOC110371380	UPF0160 protein MYG1, mitochondrial, transcript variant X2
gene-LOC110374578	no|down	yes|down	no|down	no|up	no|up	no|down	1	LOC110374578	protein angel homolog 1-like, transcript variant X5
gene-LOC110375884	no|up	yes|up	no|down	yes|down	no|up	no|down	2	LOC110375884	trypsin delta-like
gene-LOC110380004	no|down	yes|down	no|down	no|up	no|down	no|down	1	LOC110380004	probable peroxisomal acyl-coenzyme A oxidase 1
gene-LOC110371254	yes|up	no|up	no|down	no|up	no|down	no|down	1	LOC110371254	tRNA (adenine(58)-N(1))-methyltransferase non-catalytic subunit TRM6
gene-LOC110372836	no|down	no|no test	no|up	yes|up	no|down	no|down	1	LOC110372836	EF-hand domain-containing family member C2-like
gene-LOC110371704	yes|up	no|up	no|down	no|down	no|down	no|up	1	LOC110371704	alpha-tocopherol transfer protein-like
gene-LOC110373783	no|down	no|down	no|up	yes|up	no|up	no|up	1	LOC110373783	uncharacterized LOC110373783
gene-LOC110382143	no|up	yes|down	no|up	no|up	no|down	no|down	1	LOC110382143	bromodomain adjacent to zinc finger domain protein 1A-like
gene-LOC110373622	no|up	no|up	no|up	no|down	yes|up	no|up	1	LOC110373622	uncharacterized LOC110373622
gene-LOC110375889	no|down	yes|down	no|down	yes|up	no|down	no|up	2	LOC110375889	putative methyltransferase NSUN6
gene-LOC110369822	no|up	yes|up	no|down	no|down	no|up	no|up	1	LOC110369822	uncharacterized LOC110369822
gene-LOC110370477	no|up	yes|up	yes|down	yes|down	no|up	no|down	3	LOC110370477	proton-coupled folate transporter-like
gene-LOC110370475	no|down	yes|down	no|up	no|up	no|down	no|down	1	LOC110370475	tRNA (guanine(37)-N1)-methyltransferase
gene-LOC110370472	yes|up	no|up	no|up	no|down	yes|down	yes|up	3	LOC110370472	proton-coupled folate transporter-like
gene-LOC110382141	no|down	yes|up	no|down	no|down	no|up	no|down	1	LOC110382141	protein RRP5 homolog
gene-LOC110370470	no|up	no|up	yes|down	no|down	no|down	no|up	1	LOC110370470	uncharacterized LOC110370470
gene-LOC110370471	no|up	no|up	no|down	no|up	yes|up	no|down	1	LOC110370471	proton-coupled folate transporter-like
gene-LOC110380772	no|up	yes|down	no|up	no|up	no|down	no|down	1	LOC110380772	28S ribosomal protein S11, mitochondrial
gene-LOC110377951	no|down	no|down	no|up	yes|down	no|down	no|down	1	LOC110377951	40S ribosomal protein S4
gene-LOC110380770	no|up	yes|up	no|down	no|down	no|down	no|down	1	LOC110380770	proline-rich protein PRCC
gene-LOC110380771	no|down	yes|down	no|up	no|down	no|down	no|down	1	LOC110380771	glutaredoxin-3
gene-LOC110377954	yes|up	yes|up	no|up	no|up	no|up	no|up	2	LOC110377954	uncharacterized LOC110377954
gene-LOC110377956	yes|down	yes|up	no|down	no|up	yes|down	no|up	3	LOC110377956	radial spoke head protein 3 homolog
gene-LOC110380775	no|down	yes|up	no|down	yes|down	no|up	no|up	2	LOC110380775	UPF0553 protein C9orf64 homolog
gene-LOC110381684	yes|down	no|up	no|up	no|down	no|up	no|down	1	LOC110381684	cadherin-99C, transcript variant X4
gene-LOC110380778	no|down	yes|down	no|up	yes|up	no|down	no|down	2	LOC110380778	nucleoplasmin-like protein, transcript variant X1
gene-LOC110380779	yes|down	yes|up	no|up	no|down	yes|down	no|down	3	LOC110380779	putative aminopeptidase W07G4.4
gene-LOC110381683	no|down	yes|up	no|up	yes|down	no|down	no|up	2	LOC110381683	zonadhesin-like
gene-LOC110381682	no|down	yes|down	no|up	yes|up	no|up	no|down	2	LOC110381682	dihydrofolate reductase
gene-LOC110382485	no|up	yes|up	no|down	no|down	no|up	no|up	1	LOC110382485	UPF0183 protein CG7083-like
gene-LOC110374289	no|down	yes|down	no|down	no|up	no|down	no|down	1	LOC110374289	ER membrane protein complex subunit 6
gene-LOC110382098	no|down	no|down	no|down	yes|up	no|down	no|up	1	LOC110382098	plasma kallikrein-like
gene-LOC110382095	no|down	no|up	no|down	yes|down	no|down	no|down	1	LOC110382095	uncharacterized LOC110382095
gene-LOC110374287	yes|up	yes|down	no|down	yes|up	no|down	no|up	3	LOC110374287	decaprenyl-diphosphate synthase subunit 1
gene-LOC110374286	no|down	yes|down	yes|down	yes|down	no|down	no|up	3	LOC110374286	fumarylacetoacetate hydrolase domain-containing protein 2-like
gene-LOC110374281	no|down	no|no test	yes|down	no|up	no|up	no|down	1	LOC110374281	probable G-protein coupled receptor 52, transcript variant X3
gene-LOC110382090	no|up	no|down	no|up	yes|down	no|up	no|up	1	LOC110382090	F-box/WD repeat-containing protein 11
gene-LOC110382092	no|down	no|up	no|down	yes|down	no|down	no|up	1	LOC110382092	uncharacterized LOC110382092
gene-LOC110374753	no|up	yes|down	no|up	yes|up	no|down	no|down	2	LOC110374753	DNA (cytosine-5)-methyltransferase PliMCI-like
gene-LOC110370073	no|down	no|down	no|down	yes|up	no|down	no|up	1	LOC110370073	pentatricopeptide repeat-containing protein 1, mitochondrial
gene-LOC110374751	yes|down	no|down	no|down	yes|up	no|up	no|down	2	LOC110374751	malate dehydrogenase, mitochondrial-like
gene-LOC110370071	no|up	no|up	no|down	yes|down	no|up	no|up	1	LOC110370071	farnesoate epoxidase-like, transcript variant X1
gene-LOC110374757	no|up	no|up	no|down	yes|down	no|up	no|down	1	LOC110374757	zinc finger protein 628-like
gene-LOC110382326	no|down	no|up	no|no test	yes|up	no|no test	no|no test	1	LOC110382326	uncharacterized LOC110382326, transcript variant X2
gene-LOC110374027	yes|up	no|down	yes|down	no|down	no|down	no|down	2	LOC110374027	IDLSRF-like peptide
gene-LOC110374026	yes|down	no|down	no|down	yes|up	no|down	no|no test	2	LOC110374026	mast cell protease 1-like
gene-LOC110377002	yes|up	no|down	no|up	yes|down	no|down	no|down	2	LOC110377002	mitochondrial uncoupling protein Bmcp, transcript variant X3
gene-LOC110374028	no|down	no|down	no|no test	yes|up	no|no test	no|up	1	LOC110374028	uncharacterized LOC110374028
gene-LOC110374759	no|down	yes|down	yes|up	yes|up	yes|down	no|down	4	LOC110374759	gamma-glutamyltranspeptidase 1-like, transcript variant X2
gene-LOC110382328	yes|down	no|up	no|up	yes|up	no|up	no|up	2	LOC110382328	alpha-1,6-mannosyl-glycoprotein 2-beta-N-acetylglucosaminyltransferase-like
gene-LOC110377007	no|down	no|down	no|up	yes|up	no|up	no|down	1	LOC110377007	laminin subunit alpha-1-like
gene-LOC110377004	no|up	yes|up	no|up	no|up	no|down	no|up	1	LOC110377004	TM2 domain-containing protein CG10795
gene-LOC110376535	yes|up	no|down	no|down	no|down	no|down	no|down	1	LOC110376535	protein SDA1 homolog
gene-LOC110370897	no|down	no|down	no|down	no|up	no|down	yes|up	1	LOC110370897	neurogenic locus notch homolog protein 3
gene-LOC110376531	no|up	yes|down	no|up	no|down	no|up	no|up	1	LOC110376531	pyridoxal-dependent decarboxylase domain-containing protein 1, transcript variant X1
gene-LOC110376530	no|up	yes|up	no|up	yes|down	no|down	no|down	2	LOC110376530	cytochrome P450 9e2-like
gene-LOC110376533	no|down	yes|down	no|down	no|down	no|down	no|down	1	LOC110376533	NADH-ubiquinone oxidoreductase subunit 8-like
gene-LOC110370722	no|down	yes|up	no|up	no|down	no|no test	no|up	1	LOC110370722	uncharacterized LOC110370722
gene-LOC110384043	yes|up	no|up	yes|down	no|down	no|down	no|down	2	LOC110384043	uncharacterized LOC110384043
gene-LOC110377486	no|down	no|up	no|no test	no|up	no|no test	yes|up	1	LOC110377486	cuticle protein 16.5-like
gene-LOC110377487	no|down	yes|down	no|down	yes|down	no|down	no|up	2	LOC110377487	juvenile hormone-binding protein-like
gene-LOC110382359	no|up	no|up	no|up	yes|up	no|down	no|down	1	LOC110382359	protein ANTAGONIST OF LIKE HETEROCHROMATIN PROTEIN 1-like
gene-LOC110370384	no|up	no|up	no|up	yes|down	no|up	no|down	1	LOC110370384	ubiquitin-like protein 7
gene-LOC110377483	no|down	yes|down	no|up	yes|up	no|down	no|down	2	LOC110377483	juvenile hormone-binding protein-like
gene-LOC110377481	no|down	yes|down	no|up	yes|up	no|down	no|down	2	LOC110377481	replication factor C subunit 3
gene-LOC110370389	no|down	yes|up	no|up	yes|down	yes|down	no|down	3	LOC110370389	protein ENL-like
gene-LOC110372418	no|up	no|up	no|up	no|down	no|down	yes|up	1	LOC110372418	facilitated trehalose transporter Tret1-like, transcript variant X3
gene-LOC110377488	no|up	yes|down	no|up	yes|up	no|up	no|down	2	LOC110377488	juvenile hormone-binding protein-like
gene-LOC110379799	yes|up	no|up	yes|down	no|down	no|up	yes|up	3	LOC110379799	uncharacterized LOC110379799, transcript variant X2
gene-LOC110378667	no|up	yes|down	no|no test	no|no test	no|no test	no|no test	1	LOC110378667	uncharacterized LOC110378667
gene-LOC110381352	no|down	yes|down	no|up	no|down	no|up	no|down	1	LOC110381352	cytoplasmic aconitate hydratase-like
gene-LOC110378664	yes|down	yes|down	no|up	yes|up	no|down	no|down	3	LOC110378664	transketolase-like protein 2
gene-LOC110378663	yes|down	no|down	no|down	yes|up	no|up	no|up	2	LOC110378663	uncharacterized LOC110378663, transcript variant X1
gene-LOC110378660	no|up	yes|up	no|up	yes|down	no|down	no|down	2	LOC110378660	histone H3.3
gene-LOC110381358	no|down	yes|down	no|up	no|down	no|up	no|down	1	LOC110381358	cytoplasmic aconitate hydratase-like
gene-LOC110378669	no|up	no|up	no|down	no|down	no|up	yes|up	1	LOC110378669	mucin-3A
gene-LOC110378668	no|down	yes|down	no|down	no|up	no|down	no|down	1	LOC110378668	protein jagunal, transcript variant X1
gene-LOC110376768	no|down	yes|down	no|up	no|up	no|down	no|down	1	LOC110376768	nucleolar complex protein 3 homolog
gene-LOC110370824	no|down	yes|up	no|down	no|down	no|up	no|up	1	LOC110370824	uncharacterized LOC110370824
gene-LOC110383772	yes|up	no|up	no|up	no|down	no|down	no|up	1	LOC110383772	uncharacterized LOC110383772
gene-LOC110377361	no|up	yes|down	no|down	no|up	yes|down	no|down	2	LOC110377361	juvenile hormone esterase-like
gene-LOC110373881	no|up	no|down	no|up	yes|down	no|up	no|up	1	LOC110373881	peroxiredoxin-6
gene-LOC110372140	yes|up	yes|up	no|down	no|up	no|down	no|up	2	LOC110372140	inhibitor of nuclear factor kappa-B kinase subunit beta
gene-LOC110384499	yes|down	yes|up	no|down	yes|up	yes|down	no|up	4	LOC110384499	connectin-like, transcript variant X3
gene-LOC110373418	no|down	yes|down	no|down	no|up	no|down	no|down	1	LOC110373418	4-coumarate--CoA ligase 1-like
gene-LOC110376282	no|up	yes|up	no|down	yes|down	no|down	no|down	2	LOC110376282	transcription initiation factor TFIID subunit 12
gene-LOC110376281	no|up	yes|up	no|down	no|down	no|up	no|up	1	LOC110376281	uncharacterized LOC110376281
gene-LOC110376287	yes|down	yes|up	no|up	yes|down	no|up	no|down	3	LOC110376287	protein VAC14 homolog
gene-LOC110384496	no|down	no|down	no|up	yes|up	no|down	no|down	1	LOC110384496	uncharacterized LOC110384496
gene-LOC110384494	no|up	no|down	no|no test	yes|down	no|no test	no|no test	1	LOC110384494
gene-LOC110372144	yes|up	no|down	no|down	yes|up	no|down	no|down	2	LOC110372144	coiled-coil domain-containing protein 130 homolog
gene-LOC110377364	yes|down	yes|up	no|up	yes|up	no|down	no|down	3	LOC110377364	uncharacterized LOC110377364
gene-LOC110379438	yes|down	no|up	no|down	no|up	no|up	no|down	1	LOC110379438	uncharacterized LOC110379438
gene-LOC110382106	yes|up	yes|up	yes|down	no|down	no|up	yes|up	4	LOC110382106	vanin-like protein 1
gene-LOC110379928	yes|up	no|up	yes|down	no|down	no|up	yes|down	3	LOC110379928	prohormone-3, transcript variant X2
gene-LOC110379431	yes|down	no|down	no|no test	yes|up	no|no test	no|no test	2	LOC110379431	protein lethal(2)essential for life-like
gene-LOC110379430	yes|down	no|up	no|no test	yes|up	no|no test	no|no test	2	LOC110379430	coiled-coil domain-containing protein 103-like
gene-LOC110379433	no|down	yes|up	no|down	no|down	no|up	no|down	1	LOC110379433	transmembrane protein 165, transcript variant X3
gene-LOC110379432	no|down	yes|up	no|down	yes|down	no|down	no|down	2	LOC110379432	exosome complex component MTR3-like, transcript variant X1
gene-LOC110379435	no|down	yes|down	no|down	yes|up	no|down	no|down	2	LOC110379435	jmjC domain-containing protein E
gene-LOC110383779	yes|down	no|down	no|up	no|up	no|up	no|down	1	LOC110383779	N-alpha-acetyltransferase 35, NatC auxiliary subunit, transcript variant X3
gene-LOC110379925	no|down	yes|up	no|no test	no|down	no|no test	no|no test	1	LOC110379925	chorion class A protein Ld12-like
gene-LOC110378256	no|down	yes|down	no|up	yes|up	no|up	no|down	2	LOC110378256	peptidyl-prolyl cis-trans isomerase G, transcript variant X4
gene-LOC110372566	no|up	yes|up	no|down	no|down	no|down	no|down	1	LOC110372566	protein DPCD, transcript variant X3
gene-LOC110376976	no|up	yes|down	no|down	no|up	no|down	no|down	1	LOC110376976	mitochondrial import inner membrane translocase subunit Tim21, transcript variant X1
gene-LOC110378252	no|down	no|down	yes|down	no|up	no|up	no|up	1	LOC110378252	choline O-acetyltransferase, transcript variant X2
gene-LOC110378250	no|up	no|down	no|up	yes|up	no|up	no|down	1	LOC110378250	mothers against decapentaplegic homolog 6
gene-LOC110378258	no|down	no|up	no|up	yes|down	yes|down	no|down	2	LOC110378258	uncharacterized LOC110378258
gene-LOC110378259	yes|down	no|up	no|down	no|up	no|down	no|down	1	LOC110378259	uncharacterized LOC110378259
gene-LOC110381770	no|up	yes|down	no|down	no|up	no|down	no|up	1	LOC110381770	THAP domain-containing protein 4-like
gene-LOC110377984	no|up	no|down	yes|up	no|down	no|down	no|up	1	LOC110377984	pro-resilin-like
gene-LOC110383052	yes|down	no|up	no|down	yes|up	no|up	no|down	2	LOC110383052	uncharacterized LOC110383052
gene-LOC110383053	yes|down	no|down	no|down	yes|up	no|up	no|up	2	LOC110383053	uncharacterized LOC110383053
gene-LOC110383050	no|up	yes|up	no|down	yes|down	no|down	no|down	2	LOC110383050	ileal sodium/bile acid cotransporter-like, transcript variant X3
gene-LOC110383051	yes|down	yes|up	no|down	no|down	no|down	no|up	2	LOC110383051	isocitrate dehydrogenase [NAD] subunit beta, mitochondrial, transcript variant X2
gene-LOC110383057	no|down	no|down	no|up	yes|up	no|down	no|down	1	LOC110383057	sideroflexin-3-like
gene-LOC110383054	yes|down	yes|down	no|down	no|down	no|up	no|up	2	LOC110383054	sideroflexin-1-like, transcript variant X3
gene-LOC110377225	no|down	no|up	no|down	yes|down	no|down	no|down	1	LOC110377225	antichymotrypsin-2-like, transcript variant X2
gene-LOC110383058	yes|up	yes|down	no|up	no|up	no|up	no|up	2	LOC110383058	peptidyl-prolyl cis-trans isomerase D
gene-LOC110377229	no|down	yes|down	no|down	yes|up	no|down	no|up	2	LOC110377229	annexin B9, transcript variant X4
gene-LOC110384273	yes|down	no|up	yes|up	yes|up	no|up	yes|down	4	LOC110384273	uncharacterized LOC110384273
gene-LOC110376062	no|down	no|up	no|down	yes|down	no|up	no|up	1	LOC110376062	transmembrane protein 39A
gene-LOC110384271	no|down	no|up	no|up	yes|up	no|up	no|up	1	LOC110384271	tubulin polyglutamylase TTLL13-like, transcript variant X2
gene-LOC110376060	no|up	yes|up	no|up	no|up	no|up	no|up	1	LOC110376060	serine/threonine-protein kinase PAK 3
gene-LOC110384277	yes|down	yes|down	no|up	yes|up	yes|down	no|down	4	LOC110384277	fructose-1,6-bisphosphatase 1
gene-LOC110384276	yes|up	yes|up	no|down	yes|down	no|down	no|down	3	LOC110384276	uncharacterized LOC110384276, transcript variant X2
gene-LOC110376065	yes|down	yes|down	no|down	yes|down	no|down	no|up	3	LOC110376065	uncharacterized LOC110376065
gene-LOC110375975	no|down	yes|up	no|down	no|down	no|down	no|down	1	LOC110375975	aprataxin and PNK-like factor, transcript variant X2
gene-LOC110380970	no|up	no|down	no|down	yes|down	no|down	no|down	1	LOC110380970	protein suppressor of hairy wing, transcript variant X1
gene-LOC110380971	no|down	yes|up	no|up	yes|down	no|up	no|up	2	LOC110380971	TBC1 domain family member 20
gene-LOC110380972	no|down	no|down	no|up	yes|up	no|up	no|down	1	LOC110380972	uncharacterized LOC110380972
gene-LOC110376068	no|down	yes|down	no|up	yes|up	no|down	no|down	2	LOC110376068	nuclear pore complex protein Nup107
gene-LOC110380974	yes|down	no|down	no|no test	yes|up	no|down	no|no test	2	LOC110380974	uncharacterized LOC110380974, transcript variant X1
gene-LOC110378711	no|up	yes|up	no|down	no|down	no|up	no|down	1	LOC110378711	TRPL translocation defect protein 14, transcript variant X1
gene-LOC110381088	yes|up	no|up	no|down	no|up	no|up	no|up	1	LOC110381088	uncharacterized LOC110381088, transcript variant X2
gene-LOC110374119	yes|down	yes|up	no|up	no|up	no|down	no|down	2	LOC110374119	facilitated trehalose transporter Tret1-like
gene-LOC110374118	yes|down	yes|up	yes|up	yes|up	yes|up	no|down	5	LOC110374118	proclotting enzyme-like
gene-LOC110373129	no|down	no|down	no|up	yes|down	no|down	no|down	1	LOC110373129	ubiquitin-like protein FUBI, transcript variant X1
gene-LOC110378389	yes|down	no|down	no|down	yes|up	no|down	no|down	2	LOC110378389	uncharacterized LOC110378389
gene-LOC110373659	yes|down	no|up	no|up	yes|up	no|down	no|down	2	LOC110373659	DNA cross-link repair 1A protein-like, transcript variant X1
gene-LOC110378381	no|up	yes|up	no|down	no|up	no|down	no|up	1	LOC110378381	uncharacterized LOC110378381
gene-LOC110373651	yes|up	no|up	no|up	no|down	no|up	no|up	1	LOC110373651	uncharacterized LOC110373651
gene-LOC110373122	no|up	yes|up	no|up	yes|down	yes|down	no|up	3	LOC110373122	alpha-tocopherol transfer protein, transcript variant X2
gene-LOC110373657	yes|down	yes|up	no|down	no|down	no|down	no|down	2	LOC110373657	N-acetylglucosamine-6-sulfatase-like
gene-LOC110373656	no|down	no|up	yes|up	yes|up	no|up	yes|down	3	LOC110373656	uncharacterized LOC110373656, transcript variant X1
gene-LOC110378386	no|up	yes|up	no|down	yes|down	no|up	no|up	2	LOC110378386	palmitoyl-protein thioesterase 1
gene-LOC110373654	no|up	yes|down	no|up	no|up	no|down	no|up	1	LOC110373654	crossover junction endonuclease EME1
gene-LOC110372586	no|up	no|up	no|down	no|down	no|up	yes|up	1	LOC110372586	troponin C-like
gene-LOC110373141	yes|up	no|down	no|down	no|down	no|down	no|up	1	LOC110373141	myb-like protein X
gene-LOC110370822	no|down	no|up	no|down	no|up	no|up	yes|up	1	LOC110370822	uncharacterized LOC110370822
gene-LOC110383445	no|up	yes|down	no|down	no|down	no|up	no|down	1	LOC110383445	RNA-binding protein fusilli, transcript variant X1
gene-LOC110383444	yes|down	yes|down	no|up	no|up	no|down	no|down	2	LOC110383444	fumarylacetoacetase-like
gene-LOC110383447	no|no test	no|no test	yes|down	no|no test	no|up	no|up	1	LOC110383447	43 kDa receptor-associated protein of the synapse homolog
gene-LOC110383441	yes|down	no|up	no|up	no|down	no|down	no|up	1	LOC110383441	fumarylacetoacetase-like
gene-LOC110384319	no|down	no|up	no|down	yes|up	no|down	no|up	1	LOC110384319	uncharacterized LOC110384319, transcript variant X3
gene-LOC110383443	no|down	no|up	no|down	yes|down	no|down	no|up	1	LOC110383443	rab GTPase-binding effector protein 1
gene-LOC110384315	no|down	yes|up	no|up	no|up	no|down	no|down	1	LOC110384315	cryptochrome-1-like, transcript variant X2
gene-LOC110384316	no|down	yes|down	no|up	yes|up	no|down	no|down	2	LOC110384316	isoleucine--tRNA ligase, cytoplasmic
gene-LOC110375937	no|down	no|no test	no|no test	no|down	yes|down	no|no test	1	LOC110375937	uncharacterized LOC110375937
gene-LOC110384310	no|down	yes|down	no|down	no|down	no|down	no|down	1	LOC110384310	uncharacterized LOC110384310
gene-LOC110373833	no|up	no|down	yes|up	no|down	yes|up	yes|down	3	LOC110373833	altered inheritance of mitochondria protein 3, transcript variant X5
gene-LOC110373340	yes|down	yes|up	yes|down	yes|down	no|down	no|down	4	LOC110373340	lysozyme-like
gene-LOC110372528	no|up	yes|down	no|up	yes|up	no|up	no|up	2	LOC110372528	inositol hexakisphosphate and diphosphoinositol-pentakisphosphate kinase 2, transcript variant X2
gene-LOC110372529	yes|down	yes|up	no|up	yes|down	no|down	no|up	3	LOC110372529	lysosomal aspartic protease
gene-LOC110378876	yes|up	yes|up	no|down	yes|down	no|up	yes|up	4	LOC110378876	UNC93-like protein, transcript variant X1
gene-LOC110371419	no|up	yes|down	yes|down	yes|up	yes|down	no|down	4	LOC110371419	GTP:AMP phosphotransferase AK3, mitochondrial
gene-LOC110378874	no|down	yes|down	no|up	yes|up	no|down	no|down	2	LOC110378874	lon protease homolog, mitochondrial
gene-LOC110378875	no|down	yes|up	no|down	no|down	no|up	no|down	1	LOC110378875	uncharacterized LOC110378875
gene-LOC110372522	no|down	yes|up	no|down	no|down	no|down	no|up	1	LOC110372522	uncharacterized LOC110372522
gene-LOC110372835	yes|down	no|down	no|down	yes|up	no|down	no|no test	2	LOC110372835	lysophospholipid acyltransferase 7-like
gene-LOC110372520	no|down	yes|down	no|up	yes|up	no|down	no|down	2	LOC110372520	mitochondrial intermembrane space import and assembly protein 40
gene-LOC110372521	no|down	no|down	no|up	yes|up	no|down	no|up	1	LOC110372521	uncharacterized LOC110372521, transcript variant X2
gene-LOC110372526	no|up	no|up	yes|down	yes|down	no|up	no|up	2	LOC110372526	hemicentin-1-like
gene-LOC110372527	no|down	no|down	no|down	yes|down	no|down	no|down	1	LOC110372527	calcium-transporting ATPase sarcoplasmic/endoplasmic reticulum type, transcript variant X1
gene-LOC110372832	no|down	yes|up	yes|down	yes|down	yes|down	no|down	4	LOC110372832	pyridoxal kinase
gene-LOC110372297	no|down	no|down	no|up	yes|down	no|down	no|down	1	LOC110372297	40S ribosomal protein S13
gene-LOC110377716	no|down	yes|up	no|down	no|down	no|up	no|up	1	LOC110377716	beta-1,4-N-acetylgalactosaminyltransferase bre-4-like
gene-LOC110376672	yes|down	no|down	no|down	no|down	no|up	no|down	1	LOC110376672	protein 4.1 homolog, transcript variant X3
gene-LOC110383307	yes|down	yes|down	no|down	no|down	no|down	no|down	2	LOC110383307	6-phosphogluconolactonase
gene-LOC110379953	no|up	yes|down	no|down	yes|down	yes|down	no|up	3	LOC110379953	myosin light chain alkali, transcript variant X1
gene-LOC110381642	no|down	yes|down	yes|up	no|down	no|down	no|up	2	LOC110381642	serine protease inhibitor 88Ea-like, transcript variant X1
gene-LOC110379482	no|down	no|down	no|up	yes|up	no|up	no|down	1	LOC110379482	uncharacterized LOC110379482
gene-LOC110377994	yes|down	no|up	no|down	no|up	no|down	no|up	1	LOC110377994	uncharacterized LOC110377994
gene-LOC110371997	yes|down	yes|up	yes|down	no|up	no|down	no|down	3	LOC110371997	collagen alpha-1(V) chain-like
gene-LOC110383788	no|down	yes|up	no|down	no|up	no|down	no|down	1	LOC110383788	uncharacterized LOC110383788
gene-LOC110370476	no|up	yes|down	no|down	no|up	no|up	no|down	1	LOC110370476	FAD synthase-like
gene-LOC110379954	no|down	yes|down	no|up	no|down	yes|down	no|up	2	LOC110379954	NADH dehydrogenase [ubiquinone] 1 alpha subcomplex subunit 11
gene-LOC110372748	yes|up	yes|down	no|up	no|down	no|up	no|up	2	LOC110372748	alpha-ketoglutarate-dependent dioxygenase alkB homolog 4, transcript variant X2
gene-LOC110372749	no|up	yes|up	no|down	no|up	no|up	no|up	1	LOC110372749	uncharacterized LOC110372749
gene-LOC110372742	no|down	no|up	no|up	yes|down	no|down	no|up	1	LOC110372742	apolipoprotein D-like
gene-LOC110372743	no|down	no|up	yes|up	no|up	no|down	yes|down	2	LOC110372743	putative acyl-CoA-binding protein
gene-LOC110372740	yes|down	no|down	no|up	yes|up	no|down	no|down	2	LOC110372740	cAMP and cAMP-inhibited cGMP 3',5'-cyclic phosphodiesterase 10A-like
gene-LOC110383597	no|down	yes|down	no|up	no|down	yes|up	no|down	2	LOC110383597	segmentation protein cap'n'collar-like, transcript variant X2
gene-LOC110383596	yes|down	no|down	no|up	no|up	no|up	no|down	1	LOC110383596	cytoplasmic FMR1-interacting protein-like
gene-LOC110383594	yes|down	no|up	no|up	no|up	no|down	no|down	1	LOC110383594	U4/U6 small nuclear ribonucleoprotein Prp3-like
gene-LOC110383591	yes|down	no|down	no|up	no|down	no|down	no|down	1	LOC110383591	xaa-Pro aminopeptidase ApepP-like, transcript variant X1
gene-LOC110383841	no|down	yes|down	no|up	no|up	no|down	no|down	1	LOC110383841	protein arginine N-methyltransferase 5
gene-LOC110383840	no|up	yes|up	no|up	yes|down	no|no test	no|up	2	LOC110383840	seroin-like, transcript variant X4
gene-LOC110383843	yes|up	no|down	no|up	no|down	no|down	yes|up	2	LOC110383843	nuclear pore complex protein NUP62-like
gene-LOC110383842	no|down	yes|up	no|up	no|down	no|down	no|up	1	LOC110383842	protein white-like, transcript variant X1
gene-LOC110383845	no|up	no|up	no|up	yes|up	no|up	yes|up	2	LOC110383845	guanine nucleotide exchange factor DBS-like, transcript variant X8
gene-LOC110383844	yes|down	no|down	yes|up	yes|up	no|down	no|down	3	LOC110383844	mucin-5AC, transcript variant X2
gene-LOC110383599	yes|down	no|up	no|up	no|down	no|down	no|down	1	LOC110383599	xaa-Pro aminopeptidase ApepP-like
gene-LOC110383846	yes|up	yes|up	no|down	no|down	no|up	no|up	2	LOC110383846	zinc finger protein 235-like
gene-LOC110381518	no|down	yes|up	no|down	no|down	no|down	no|up	1	LOC110381518	growth arrest and DNA damage-inducible protein GADD45 alpha
gene-LOC110381514	no|down	no|down	no|up	yes|up	no|up	no|down	1	LOC110381514	tektin-4-like
gene-LOC110381517	no|up	no|up	no|down	no|up	yes|up	no|up	1	LOC110381517	mucin-5AC
gene-LOC110381511	no|down	yes|down	no|down	no|up	no|up	no|down	1	LOC110381511	3-hydroxyisobutyryl-CoA hydrolase, mitochondrial, transcript variant X2
gene-LOC110381513	yes|down	no|down	no|up	yes|up	no|down	no|down	2	LOC110381513	tektin-4-like
gene-LOC110381512	no|down	no|down	no|down	yes|up	no|up	no|up	1	LOC110381512	tektin-4-like
gene-LOC110377950	yes|up	no|up	no|up	no|up	no|up	no|up	1	LOC110377950	silk gland factor 3
gene-LOC110383177	no|up	yes|down	no|down	no|up	yes|down	no|down	2	LOC110383177	aldose reductase-like
gene-LOC110379273	yes|down	no|up	no|down	no|down	no|up	no|up	1	LOC110379273	dynein assembly factor 5, axonemal, transcript variant X1
gene-LOC110377406	yes|down	no|up	no|up	no|down	no|down	no|down	1	LOC110377406	N(4)-(Beta-N-acetylglucosaminyl)-L-asparaginase-like
gene-LOC110371138	yes|down	no|down	no|up	no|up	no|down	no|down	1	LOC110371138	cytosolic non-specific dipeptidase
gene-LOC110371139	yes|down	yes|down	no|down	yes|up	no|up	no|down	3	LOC110371139	autophagy-related protein 13 homolog, transcript variant X2
gene-LOC110375786	yes|up	no|up	no|up	no|down	no|down	no|up	1	LOC110375786	uncharacterized LOC110375786
gene-LOC110375163	yes|down	no|down	yes|down	yes|up	no|down	no|up	3	LOC110375163	uncharacterized LOC110375163, transcript variant X3
gene-LOC110371135	yes|down	no|down	no|up	no|up	no|down	no|down	1	LOC110371135	serine protease 42-like
gene-LOC110375161	no|down	no|down	no|up	yes|up	no|up	no|down	1	LOC110375161	zinc finger protein 423 homolog
gene-LOC110371137	no|down	yes|up	no|up	no|up	no|up	no|down	1	LOC110371137	uncharacterized LOC110371137
gene-LOC110375167	no|down	yes|down	no|up	no|down	no|down	no|down	1	LOC110375167	ATP synthase subunit beta, mitochondrial
gene-LOC110371131	no|up	no|up	yes|down	no|down	no|up	no|up	1	LOC110371131	titin, transcript variant X2
gene-LOC110371132	yes|up	no|up	no|up	no|down	no|up	no|up	1	LOC110371132	ELAV-like protein 2
gene-LOC110375164	yes|up	no|up	no|up	no|up	no|up	no|down	1	LOC110375164	uncharacterized LOC110375164
gene-LOC110374960	no|down	yes|up	no|up	yes|down	no|up	no|down	2	LOC110374960	serine protease snake-like
gene-LOC110374965	no|up	no|down	no|down	yes|down	no|down	no|up	1	LOC110374965	uncharacterized LOC110374965, transcript variant X2
gene-LOC110374966	no|up	no|up	yes|down	no|down	no|up	no|down	1	LOC110374966	dipeptidyl aminopeptidase-like protein 6, transcript variant X4
gene-LOC110380168	no|down	yes|up	no|up	no|down	no|up	no|down	1	LOC110380168	monoacylglycerol lipase ABHD12-like
gene-LOC110380167	yes|down	yes|down	no|no test	yes|up	no|no test	no|no test	3	LOC110380167	spherulin-2A-like
gene-LOC110375162	no|down	no|up	no|down	no|up	yes|up	no|up	1	LOC110375162	sphingomyelin phosphodiesterase, transcript variant X2
gene-LOC110381687	no|up	yes|up	no|down	no|down	no|down	no|up	1	LOC110381687	suppressor of lurcher protein 1
gene-LOC110380161	no|down	no|down	no|down	yes|up	no|down	no|no test	1	LOC110380161	monoacylglycerol lipase ABHD12-like
gene-LOC110380160	no|up	no|up	yes|down	no|up	no|up	yes|down	2	LOC110380160	uncharacterized LOC110380160, transcript variant X2
gene-LOC110380856	yes|up	no|up	no|down	no|down	no|up	no|up	1	LOC110380856	protein N-terminal glutamine amidohydrolase
gene-LOC110381164	yes|down	no|down	no|up	no|up	no|down	no|up	1	LOC110381164	myrosinase 1-like
gene-LOC110381166	yes|up	no|down	no|up	no|down	no|up	no|up	1	LOC110381166	ubiquitin-like-conjugating enzyme ATG3
gene-LOC110381160	no|down	yes|up	no|down	no|up	no|up	no|up	1	LOC110381160	protein LTV1 homolog, transcript variant X1
gene-LOC110381162	no|up	no|up	yes|down	no|down	no|up	no|up	1	LOC110381162	snake venom 5'-nucleotidase, transcript variant X4
gene-LOC110381163	no|down	yes|up	no|down	yes|down	yes|down	no|down	3	LOC110381163	carbonyl reductase [NADPH] 1-like
gene-LOC110371714	yes|up	yes|up	no|up	no|down	no|up	no|up	2	LOC110371714	BRCA1-associated protein
gene-LOC110375210	yes|up	no|up	no|up	yes|up	no|down	no|up	2	LOC110375210	ankyrin repeat and BTB/POZ domain-containing protein BTBD11, transcript variant X3
gene-LOC110378412	no|down	no|no test	no|down	yes|up	no|up	no|up	1	LOC110378412	facilitated trehalose transporter Tret1-2 homolog
gene-LOC110371241	yes|up	no|up	no|up	yes|down	no|up	no|up	2	LOC110371241	zinc finger protein 608-like
gene-LOC110375215	no|up	yes|down	no|up	yes|down	no|down	no|down	2	LOC110375215	uncharacterized LOC110375215, transcript variant X1
gene-LOC110378415	no|up	no|up	no|up	yes|up	no|up	no|down	1	LOC110378415	docking protein 3
gene-LOC110370669	yes|up	yes|down	no|down	no|down	no|up	no|down	2	LOC110370669	protein numb
gene-LOC110378417	no|down	no|down	no|up	yes|up	yes|down	no|down	2	LOC110378417	uncharacterized LOC110378417, transcript variant X5
gene-LOC110375219	no|up	yes|down	no|up	yes|up	no|up	no|up	2	LOC110375219	1-acyl-sn-glycerol-3-phosphate acyltransferase gamma-like, transcript variant X1
gene-LOC110375218	no|down	yes|down	no|up	no|down	no|down	no|down	1	LOC110375218	rab GDP dissociation inhibitor alpha
gene-LOC110370665	yes|down	yes|up	no|down	yes|up	no|down	no|no test	3	LOC110370665	uncharacterized LOC110370665
gene-LOC110382157	yes|up	no|down	no|down	no|down	no|down	no|up	1	LOC110382157	uncharacterized LOC110382157, transcript variant X2
gene-LOC110370663	no|down	yes|down	no|up	no|down	no|up	no|up	1	LOC110370663	ATP-binding cassette sub-family G member 4-like, transcript variant X2
gene-LOC110382151	no|down	yes|down	no|down	yes|down	no|down	no|down	2	LOC110382151	uncharacterized LOC110382151, transcript variant X2
gene-LOC110374562	yes|up	no|down	no|up	no|up	no|down	yes|up	2	LOC110374562	decaprenyl-diphosphate synthase subunit 2
gene-LOC110380389	no|down	yes|down	no|up	no|up	no|down	no|down	1	LOC110380389	ADP-ribosylation factor GTPase-activating protein 3
gene-LOC110371393	yes|up	yes|down	no|down	yes|up	no|down	no|up	3	LOC110371393	UDP-glucuronosyltransferase 2B15-like
gene-LOC110371394	yes|up	yes|up	no|down	no|down	no|up	no|down	2	LOC110371394	facilitated trehalose transporter Tret1-like, transcript variant X1
gene-LOC110371395	yes|up	yes|up	no|down	no|down	no|down	no|down	2	LOC110371395	facilitated trehalose transporter Tret1-like
gene-LOC110371397	no|up	yes|up	no|down	yes|down	no|down	no|down	2	LOC110371397	phosphatidate cytidylyltransferase, mitochondrial
gene-LOC110371399	no|down	yes|down	no|up	no|up	yes|down	no|up	2	LOC110371399	transmembrane protein 70 homolog, mitochondrial
gene-LOC110370320	yes|up	no|down	no|down	no|down	no|down	no|no test	1	LOC110370320	lamin-like protein
gene-LOC110374288	no|down	yes|down	no|down	no|up	yes|down	no|down	2	LOC110374288	peroxiredoxin-2-like
gene-LOC110377402	no|down	yes|up	no|up	no|down	no|up	no|up	1	LOC110377402	heparan-alpha-glucosaminide N-acetyltransferase
gene-LOC110372788	yes|up	no|up	no|down	no|down	no|up	no|up	1	LOC110372788	septin-2, transcript variant X1
gene-LOC110382138	yes|up	no|up	no|down	no|down	no|up	no|up	1	LOC110382138	serine/threonine-protein kinase PRP4 homolog
gene-LOC110379254	yes|up	no|down	no|up	no|up	no|up	no|up	1	LOC110379254	uncharacterized LOC110379254, transcript variant X1
gene-LOC110377993	no|up	no|down	yes|up	no|up	no|down	yes|down	2	LOC110377993	neural/ectodermal development factor IMP-L2-like
gene-LOC110380858	no|down	no|up	no|down	no|up	yes|up	no|up	1	LOC110380858	irregular chiasm C-roughest protein-like
gene-LOC110375320	no|up	yes|up	no|up	no|down	no|up	no|down	1	LOC110375320	serine/threonine-protein kinase ATR
gene-LOC110377925	no|down	yes|down	no|up	yes|up	no|down	no|down	2	LOC110377925	cleavage and polyadenylation specificity factor 73
gene-LOC110380746	no|down	no|down	no|up	yes|down	no|down	no|down	1	LOC110380746	protein CREG1, transcript variant X3
gene-LOC110380745	no|up	yes|up	no|up	no|down	no|up	no|up	1	LOC110380745	esterase FE4-like
gene-LOC110377926	yes|down	yes|down	no|down	no|down	yes|down	no|down	3	LOC110377926	delta(24)-sterol reductase-like
gene-LOC110377921	no|up	yes|down	no|down	no|up	no|down	no|down	1	LOC110377921	leucine-rich repeat protein soc-2 homolog, transcript variant X2
gene-LOC110380742	no|down	yes|up	no|down	yes|down	no|up	no|up	2	LOC110380742	uncharacterized LOC110380742
gene-LOC110381698	no|up	yes|up	yes|down	yes|down	yes|down	no|up	4	LOC110381698	carbonic anhydrase 7
gene-LOC110380740	yes|down	no|up	no|no test	yes|up	no|no test	no|no test	2	LOC110380740	uncharacterized LOC110380740
gene-LOC110381696	yes|up	no|up	no|down	no|down	no|up	no|up	1	LOC110381696	TBC1 domain family member 5
gene-LOC110379624	no|down	yes|up	no|up	no|up	no|up	no|up	1	LOC110379624
gene-LOC110377929	no|up	no|up	no|up	yes|down	no|down	no|down	1	LOC110377929	pachytene checkpoint protein 2 homolog
gene-LOC110381693	no|up	yes|up	no|up	no|down	no|down	no|up	1	LOC110381693	uncharacterized LOC110381693
gene-LOC110380749	no|down	yes|down	no|up	no|up	no|up	no|down	1	LOC110380749	probable dolichol-phosphate mannosyltransferase
gene-LOC110374280	yes|down	no|down	no|down	yes|up	no|down	no|up	2	LOC110374280	protein I'm not dead yet-like
gene-LOC110369945	no|down	yes|down	no|down	no|up	no|down	no|down	1	LOC110369945	dehydrogenase/reductase SDR family protein 7-like
gene-LOC110382086	no|up	yes|up	no|down	no|up	no|up	yes|up	2	LOC110382086	tenascin-like
gene-LOC110374297	no|down	no|up	no|down	yes|up	no|up	no|no test	1	LOC110374297	uncharacterized LOC110374297
gene-LOC110382084	no|up	no|down	no|up	yes|down	no|up	no|down	1	LOC110382084	uncharacterized LOC110382084
gene-LOC110382082	yes|up	no|down	no|up	no|down	no|up	no|up	1	LOC110382082	cyclin-dependent kinase 5 activator 1
gene-LOC110374293	no|up	yes|down	yes|down	yes|up	no|up	no|up	3	LOC110374293	octopamine receptor beta-2R-like, transcript variant X2
gene-LOC110374291	no|down	yes|up	no|down	no|down	no|up	no|up	1	LOC110374291	KRAB-A domain-containing protein 2-like
gene-LOC110374032	yes|up	no|up	no|up	yes|up	no|up	no|up	2	LOC110374032	uncharacterized LOC110374032
gene-LOC110374033	yes|down	no|up	no|no test	yes|up	no|no test	no|no test	2	LOC110374033	uncharacterized LOC110374033
gene-LOC110370045	no|up	yes|up	no|up	yes|down	no|up	no|up	2	LOC110370045	type 1 phosphatidylinositol 4,5-bisphosphate 4-phosphatase
gene-LOC110370044	no|down	no|up	no|down	yes|up	no|up	no|down	1	LOC110370044	enoyl-CoA delta isomerase 2, mitochondrial, transcript variant X2
gene-LOC110374740	yes|down	no|up	no|no test	yes|up	no|no test	no|no test	2	LOC110374740	coiled-coil domain-containing protein 65-like
gene-LOC110370042	no|down	yes|down	no|down	yes|up	no|down	no|down	2	LOC110370042	glycerol-3-phosphate phosphatase-like
gene-LOC110382332	no|up	yes|up	no|down	yes|down	no|up	no|down	2	LOC110382332	calcium-independent phospholipase A2-gamma-like
gene-LOC110374035	no|up	no|down	yes|down	yes|up	no|up	no|down	2	LOC110374035	protein tipE, transcript variant X7
gene-LOC110383207	no|up	yes|down	no|up	no|up	no|down	no|down	1	LOC110383207	inorganic pyrophosphatase
gene-LOC110383206	yes|down	yes|up	no|up	yes|down	no|down	no|up	3	LOC110383206	protein ST7 homolog
gene-LOC110374038	yes|down	no|down	no|no test	yes|up	no|down	no|no test	2	LOC110374038	cytochrome c-like
gene-LOC110383204	no|down	yes|down	no|up	no|up	no|down	no|down	1	LOC110383204	B-cell receptor-associated protein 31
gene-LOC110383203	no|down	no|up	no|up	yes|up	no|down	no|up	1	LOC110383203	uncharacterized LOC110383203
gene-LOC110370070	no|up	yes|down	no|up	yes|up	no|down	no|up	2	LOC110370070	probable prefoldin subunit 4
gene-LOC110383201	no|up	yes|down	no|down	no|down	no|up	no|down	1	LOC110383201
gene-LOC110383200	no|up	no|up	no|up	yes|down	no|up	no|down	1	LOC110383200	probable multidrug resistance-associated protein lethal(2)03659
gene-LOC110376526	no|up	yes|up	no|down	yes|down	no|down	no|no test	2	LOC110376526	uncharacterized LOC110376526
gene-LOC110376527	no|up	yes|up	no|up	no|up	no|up	no|up	1	LOC110376527	monocarboxylate transporter 14-like
gene-LOC110376524	yes|down	no|up	no|no test	yes|down	no|no test	no|no test	2	LOC110376524	lipase member H-like
gene-LOC110376522	no|up	yes|up	no|up	yes|down	no|up	no|up	2	LOC110376522	uncharacterized LOC110376522
gene-LOC110376523	yes|down	yes|up	no|down	yes|up	no|down	no|up	3	LOC110376523	phospholipase A1 member A-like, transcript variant X2
gene-LOC110376521	no|up	yes|up	yes|down	yes|down	no|up	no|up	3	LOC110376521	lipase member H-like
gene-LOC110370076	no|up	yes|up	no|up	yes|up	no|up	no|up	2	LOC110370076	ADP-ribosylation factor-like protein 4C, transcript variant X1
gene-LOC110374756	no|up	yes|down	no|down	no|down	yes|down	no|up	2	LOC110374756	TP53-regulated inhibitor of apoptosis 1-like
gene-LOC110370913	no|down	yes|down	no|down	no|up	no|up	yes|down	2	LOC110370913	alpha-tocopherol transfer protein-like
gene-LOC110370912	no|up	no|down	no|up	yes|up	no|down	no|up	1	LOC110370912	T-box transcription factor TBX1-like
gene-LOC110370447	no|up	no|down	no|down	no|down	yes|up	no|up	1	LOC110370447	retinol dehydrogenase 13-like
gene-LOC110370445	yes|down	no|down	no|down	yes|up	no|up	no|up	2	LOC110370445	tubulin alpha-8 chain-like, transcript variant X2
gene-LOC110370444	yes|up	yes|up	no|down	yes|down	no|up	yes|up	4	LOC110370444	serine/threonine-protein kinase STE20-like
gene-LOC110373626	no|up	no|up	no|down	yes|down	no|up	no|up	1	LOC110373626	protein strawberry notch
gene-LOC110382324	no|down	no|down	no|up	yes|up	no|up	no|up	1	LOC110382324	proline-rich protein 12-like, transcript variant X3
gene-LOC110376195	yes|up	no|up	yes|down	no|down	no|up	no|up	2	LOC110376195	uncharacterized LOC110376195
gene-LOC110378678	yes|up	yes|down	yes|down	yes|down	yes|down	yes|up	6	LOC110378678	apolipophorin-3-like
gene-LOC110378679	no|up	yes|down	no|down	no|up	no|down	yes|up	2	LOC110378679	uncharacterized LOC110378679
gene-LOC110381340	no|down	no|down	no|down	yes|up	no|up	no|no test	1	LOC110381340	uncharacterized LOC110381340, transcript variant X2
gene-LOC110381341	no|up	yes|up	no|down	yes|down	no|up	no|up	2	LOC110381341	xanthine dehydrogenase-like
gene-LOC110381342	no|no test	no|no test	yes|down	no|no test	no|up	no|down	1	LOC110381342	dopamine D2-like receptor
gene-LOC110377003	no|up	yes|up	no|down	no|down	no|up	no|up	1	LOC110377003	beclin 1-associated autophagy-related key regulator
gene-LOC110373625	no|up	no|down	no|up	yes|up	no|up	no|down	1	LOC110373625	uncharacterized LOC110373625
gene-LOC110377000	no|down	no|down	no|up	yes|up	no|up	no|up	1	LOC110377000	uncharacterized LOC110377000
gene-LOC110378676	no|up	no|up	no|down	yes|down	yes|up	no|up	2	LOC110378676	calcium/calmodulin-dependent protein kinase kinase 2, transcript variant X3
gene-LOC110378677	yes|down	yes|up	yes|down	no|down	no|down	no|up	3	LOC110378677	lipase 3-like
gene-LOC110374269	no|up	yes|up	no|down	no|down	no|down	no|up	1	LOC110374269	beta-parvin
gene-LOC110374758	yes|down	yes|up	no|down	no|up	no|up	no|down	2	LOC110374758	uncharacterized LOC110374758
gene-LOC110379764	yes|down	yes|up	no|down	no|up	no|up	no|up	2	LOC110379764	uncharacterized LOC110379764
gene-LOC110370473	yes|up	no|up	no|down	no|down	no|up	no|up	1	LOC110370473	glutamate receptor-interacting protein 1, transcript variant X5
gene-LOC110372918	yes|up	no|down	yes|down	no|up	no|down	no|down	2	LOC110372918	uncharacterized LOC110372918
gene-LOC110376294	no|down	no|up	yes|up	no|up	no|down	no|down	1	LOC110376294	SAP30-binding protein
gene-LOC110376295	no|down	no|up	no|up	yes|down	no|down	no|down	1	LOC110376295	proteasome subunit beta type-1
gene-LOC110376296	no|down	yes|down	no|up	no|down	no|down	no|down	1	LOC110376296	dolichyl-diphosphooligosaccharide--protein glycosyltransferase subunit DAD1
gene-LOC110376297	no|down	yes|down	yes|down	yes|down	no|down	no|down	3	LOC110376297	cholinesterase 1-like
gene-LOC110376291	no|up	no|up	yes|up	no|down	no|up	no|down	1	LOC110376291	ran-binding protein 9, transcript variant X2
gene-LOC110376292	yes|up	yes|up	no|down	no|down	no|up	no|up	2	LOC110376292	cysteine and histidine-rich protein 1 homolog, transcript variant X3
gene-LOC110376293	no|up	yes|down	no|up	no|up	no|down	no|down	1	LOC110376293	WD repeat-containing protein 89, transcript variant X2
gene-LOC110377828	yes|up	no|down	no|down	no|down	no|up	no|up	1	LOC110377828	uncharacterized LOC110377828
gene-LOC110374064	yes|up	no|up	no|up	no|down	no|up	no|down	1	LOC110374064	myosin-IIIb-like, transcript variant X5
gene-LOC110379934	no|down	no|up	no|up	no|up	yes|down	no|down	1	LOC110379934	ethanolaminephosphotransferase 1-like
gene-LOC110374169	yes|up	yes|up	no|down	no|up	yes|up	no|up	3	LOC110374169	uncharacterized LOC110374169
gene-LOC110381462	no|down	yes|down	no|down	no|down	no|down	no|down	1	LOC110381462	probable phosphomannomutase
gene-LOC110379427	yes|down	no|down	no|up	yes|up	no|up	no|down	2	LOC110379427	uncharacterized LOC110379427
gene-LOC110375311	no|down	yes|up	no|up	no|down	no|down	no|up	1	LOC110375311	uncharacterized LOC110375311
gene-LOC110378263	yes|down	yes|up	yes|down	yes|up	no|up	no|up	4	LOC110378263	synaptic vesicle glycoprotein 2B-like
gene-LOC110378266	yes|down	yes|up	no|up	no|up	no|up	no|down	2	LOC110378266	scavenger receptor class B member 1-like, transcript variant X2
gene-LOC110378265	yes|up	no|up	no|down	no|up	no|up	yes|up	2	LOC110378265	loricrin
gene-LOC110378264	no|up	no|down	yes|down	no|down	no|up	no|down	1	LOC110378264	high-affinity choline transporter 1
gene-LOC110371199	no|up	no|down	yes|up	no|down	yes|down	no|up	2	LOC110371199	uncharacterized LOC110371199, transcript variant X2
gene-LOC110383067	no|down	no|down	no|up	yes|up	no|down	no|down	1	LOC110383067	uncharacterized LOC110383067
gene-LOC110377216	no|down	yes|up	yes|down	yes|up	no|up	yes|up	4	LOC110377216	acidic amino acid decarboxylase GADL1
gene-LOC110377215	no|down	yes|down	no|down	no|up	no|down	no|up	1	LOC110377215	succinate--CoA ligase [ADP/GDP-forming] subunit alpha, mitochondrial-like
gene-LOC110377214	yes|up	yes|up	no|down	yes|up	no|down	no|up	3	LOC110377214	uncharacterized LOC110377214
gene-LOC110377213	no|down	yes|up	no|down	yes|down	no|down	yes|up	3	LOC110377213	proclotting enzyme, transcript variant X1
gene-LOC110377212	no|down	no|up	yes|down	yes|down	no|down	no|up	2	LOC110377212	uncharacterized LOC110377212, transcript variant X2
gene-LOC110383061	no|up	yes|up	no|up	no|up	no|down	no|up	1	LOC110383061	speckle-type POZ protein-like
gene-LOC110377210	no|up	yes|down	no|up	yes|up	no|up	no|down	2	LOC110377210	mannose-1-phosphate guanyltransferase beta
gene-LOC110369691	no|down	no|no test	yes|up	no|up	no|up	no|down	1	LOC110369691	putative nuclease HARBI1
gene-LOC110383069	no|up	yes|up	no|up	yes|down	yes|up	no|up	3	LOC110383069	heparan-alpha-glucosaminide N-acetyltransferase-like
gene-LOC110377218	no|down	no|down	no|no test	yes|up	no|no test	no|no test	1	LOC110377218	uncharacterized LOC110377218, transcript variant X2
gene-LOC110376074	no|down	yes|down	no|up	no|down	no|down	no|down	1	LOC110376074	transmembrane emp24 domain-containing protein eca-like
gene-LOC110370380	yes|up	no|down	no|down	no|up	no|up	no|up	1	LOC110370380	hemicentin-2-like
gene-LOC110376076	no|up	no|up	yes|down	no|up	no|up	no|down	1	LOC110376076	uncharacterized LOC110376076, transcript variant X4
gene-LOC110376077	no|down	yes|up	no|down	yes|down	no|up	no|up	2	LOC110376077	aminoacylase-1-like
gene-LOC110376070	no|up	yes|up	no|down	yes|down	no|down	no|down	2	LOC110376070	guanine nucleotide-binding protein subunit beta-like protein 1
gene-LOC110384261	yes|up	no|down	no|down	no|up	no|down	no|down	1	LOC110384261	zinc finger protein basonuclin-2-like
gene-LOC110376072	no|down	yes|down	yes|down	yes|up	no|up	no|down	3	LOC110376072	potassium channel subfamily K member 6-like, transcript variant X1
gene-LOC110376073	no|down	yes|up	yes|down	no|down	no|down	no|down	2	LOC110376073	transmembrane emp24 domain-containing protein eca-like
gene-LOC110380904	no|down	no|down	no|down	no|down	yes|down	no|down	1	LOC110380904	probable fatty acid-binding protein
gene-LOC110380907	no|no test	yes|down	no|no test	no|no test	no|no test	no|up	1	LOC110380907	fatty acid-binding protein 1-like
gene-LOC110376169	no|down	yes|down	no|down	no|down	no|up	no|no test	1	LOC110376169	synaptic vesicle glycoprotein 2B-like, transcript variant X2
gene-LOC110384268	no|down	yes|up	no|down	yes|down	no|up	no|up	2	LOC110384268	dmX-like protein 2, transcript variant X4
gene-LOC110376079	no|down	no|down	no|no test	yes|up	no|down	no|up	1	LOC110376079	uncharacterized LOC110376079, transcript variant X1
gene-LOC110380903	yes|up	yes|up	yes|down	yes|down	no|down	yes|up	5	LOC110380903	apyrase-like
gene-LOC110380902	no|down	yes|up	yes|down	yes|up	yes|down	no|up	4	LOC110380902	luciferin 4-monooxygenase-like, transcript variant X2
gene-LOC110370383	yes|up	yes|up	no|down	no|down	no|up	no|up	2	LOC110370383	protein AF-9
gene-LOC110383208	yes|up	no|down	no|up	no|up	no|up	no|up	1	LOC110383208	proteoglycan Cow
gene-LOC110371190	no|down	no|down	no|up	no|up	yes|down	no|up	1	LOC110371190	uncharacterized LOC110371190, transcript variant X1
gene-LOC110370509	no|down	yes|up	no|down	yes|down	no|down	no|up	2	LOC110370509	integrator complex subunit 5, transcript variant X2
gene-LOC110374838	no|down	no|no test	no|down	no|up	yes|down	no|down	1	LOC110374838	histidine-rich protein PFHRP-II-like
gene-LOC110377482	no|up	yes|down	no|up	yes|up	no|up	no|up	2	LOC110377482	uncharacterized LOC110377482
gene-LOC110378074	yes|up	no|down	no|down	no|up	no|down	no|up	1	LOC110378074	centrosomal protein of 135 kDa-like
gene-LOC110369724	yes|down	no|down	no|down	yes|up	no|down	no|up	2	LOC110369724	leucine-rich repeat-containing protein 74B-like
gene-LOC110373138	no|up	no|down	no|down	yes|up	no|up	no|down	1	LOC110373138	dynein heavy chain 7, axonemal
gene-LOC110376165	no|down	no|down	yes|up	yes|up	no|up	yes|down	3	LOC110376165	glucose dehydrogenase [FAD, quinone]-like
gene-LOC110378870	no|down	no|down	no|up	no|down	yes|down	no|up	1	LOC110378870	uncharacterized LOC110378870
gene-LOC110378205	no|down	yes|down	no|down	no|up	no|down	no|down	1	LOC110378205	carnitine O-palmitoyltransferase 1, liver isoform, transcript variant X2
gene-LOC110373646	no|up	yes|up	no|down	yes|down	yes|up	no|up	3	LOC110373646	E3 ubiquitin-protein ligase siah2-like
gene-LOC110373131	no|down	yes|down	no|up	yes|up	no|down	no|down	2	LOC110373131	mRNA cap guanine-N7 methyltransferase
gene-LOC110373136	no|down	no|up	no|up	yes|down	no|down	no|down	1	LOC110373136	proteasome subunit alpha type-7-1
gene-LOC110373137	yes|down	no|up	no|down	yes|down	no|down	no|up	2	LOC110373137	venom serine carboxypeptidase-like
gene-LOC110373642	yes|up	no|down	no|down	no|down	no|up	no|up	1	LOC110373642	uncharacterized LOC110373642
gene-LOC110378204	no|down	yes|down	no|up	no|up	no|up	no|down	1	LOC110378204	staphylococcal nuclease domain-containing protein 1
gene-LOC110381176	yes|down	no|up	no|down	no|up	no|up	no|up	1	LOC110381176	pollen-specific leucine-rich repeat extensin-like protein 2
gene-LOC110382631	yes|up	no|down	no|down	no|up	no|up	no|up	1	LOC110382631	protein lines
gene-LOC110382630	no|down	yes|up	no|down	yes|down	no|down	no|up	2	LOC110382630	thioredoxin-2, transcript variant X1
gene-LOC110382633	no|down	yes|up	no|down	no|down	no|down	yes|up	2	LOC110382633	uncharacterized LOC110382633
gene-LOC110382632	no|down	yes|up	no|down	no|down	no|up	no|up	1	LOC110382632	uncharacterized LOC110382632
gene-LOC110382635	no|down	yes|up	no|down	yes|down	no|up	no|up	2	LOC110382635	ommochrome-binding protein-like
gene-LOC110378206	no|down	no|up	yes|down	no|down	no|up	no|up	1	LOC110378206	uncharacterized LOC110378206, transcript variant X5
gene-LOC110378459	yes|up	no|down	no|up	no|down	no|up	no|down	1	LOC110378459	phospholipase D3-like
gene-LOC110383457	no|up	yes|down	no|up	no|down	no|up	no|down	1	LOC110383457	acetyl-CoA carboxylase-like
gene-LOC110383454	no|up	no|up	yes|down	no|down	no|up	no|up	1	LOC110383454	counting factor associated protein D-like
gene-LOC110374320	no|up	no|no test	no|down	no|up	no|up	yes|up	1	LOC110374320	skin secretory protein xP2-like
gene-LOC110383450	yes|down	yes|up	no|down	no|up	no|up	no|down	2	LOC110383450	uncharacterized LOC110383450, transcript variant X1
gene-LOC110369723	yes|down	no|up	no|down	no|up	no|up	no|up	1	LOC110369723	protein outspread, transcript variant X5
gene-LOC110373824	no|up	no|up	no|down	yes|down	no|up	no|up	1	LOC110373824	lachesin-like
gene-LOC110373825	no|down	no|up	no|up	yes|up	no|up	no|up	1	LOC110373825	uncharacterized LOC110373825, transcript variant X3
gene-LOC110381988	no|down	yes|up	yes|down	yes|down	no|down	no|up	3	LOC110381988	insulin-like growth factor 1 receptor
gene-LOC110381989	no|down	yes|up	no|up	yes|up	no|down	no|up	2	LOC110381989	aldo-keto reductase AKR2E4-like
gene-LOC110373356	no|up	yes|up	no|up	yes|down	no|up	no|down	2	LOC110373356	coiled-coil domain-containing protein 150-like
gene-LOC110373821	no|down	yes|down	no|down	no|down	yes|down	no|up	2	LOC110373821	probable multidrug resistance-associated protein lethal(2)03659
gene-LOC110373354	no|down	no|down	yes|down	no|up	no|down	no|down	1	LOC110373354	BTB/POZ domain-containing protein KCTD12
gene-LOC110373823	no|down	no|down	no|up	yes|down	no|down	no|down	1	LOC110373823	40S ribosomal protein S6
gene-LOC110373358	yes|up	yes|up	no|up	yes|down	no|up	no|down	3	LOC110373358	sodium- and chloride-dependent neutral and basic amino acid transporter B(0+)-like, transcript variant X2
gene-LOC110373828	yes|down	no|down	yes|up	yes|up	no|up	yes|down	4	LOC110373828	uncharacterized LOC110373828
gene-LOC110373829	no|down	yes|down	no|up	no|up	no|down	no|down	1	LOC110373829	39S ribosomal protein L2, mitochondrial
gene-LOC110378849	no|down	no|up	no|down	yes|down	no|up	no|up	1	LOC110378849	probable ATP-dependent RNA helicase YTHDC2
gene-LOC110378848	no|up	yes|down	no|down	yes|up	no|down	no|up	2	LOC110378848	UPF0528 protein CG10038
gene-LOC110378457	no|up	no|down	yes|down	no|down	no|up	no|up	1	LOC110378457	uncharacterized LOC110378457
gene-LOC110381174	no|down	yes|up	no|down	no|up	no|down	no|up	1	LOC110381174	gastrula zinc finger protein XlCGF17.1-like
gene-LOC110372198	no|up	no|down	yes|up	no|up	no|down	no|down	1	LOC110372198	uncharacterized LOC110372198, transcript variant X3
gene-LOC110382989	no|down	no|up	yes|up	no|up	no|down	no|down	1	LOC110382989	uncharacterized LOC110382989
gene-LOC110382987	no|down	no|up	yes|up	no|up	no|up	no|down	1	LOC110382987	UDP-glucose 6-dehydrogenase
gene-LOC110372191	no|up	yes|up	no|down	yes|down	no|up	no|down	2	LOC110372191	thioredoxin, mitochondrial, transcript variant X1
gene-LOC110371201	no|up	no|down	yes|down	no|down	no|up	no|up	1	LOC110371201	uncharacterized LOC110371201
gene-LOC110382982	yes|up	yes|down	yes|down	no|down	no|up	no|down	3	LOC110382982	uncharacterized LOC110382982
gene-LOC110372194	no|down	yes|up	no|down	no|up	no|up	no|up	1	LOC110372194	uncharacterized LOC110372194, transcript variant X1
gene-LOC110371899	no|down	yes|down	no|up	yes|down	no|down	no|down	2	LOC110371899	60S ribosomal protein L3
gene-LOC110371898	no|up	yes|up	no|down	no|down	no|down	no|down	1	LOC110371898	uncharacterized LOC110371898, transcript variant X1
gene-LOC110372910	no|down	yes|down	no|down	no|down	no|up	no|down	1	LOC110372910	protein eiger
gene-LOC110372994	yes|down	no|down	no|up	no|up	no|up	no|up	1	LOC110372994	transmembrane 7 superfamily member 3-like
gene-LOC110371892	yes|up	yes|down	no|down	no|up	no|up	no|down	2	LOC110371892	uncharacterized LOC110371892
gene-LOC110371897	no|down	no|down	no|up	yes|down	no|down	no|down	1	LOC110371897	40S ribosomal protein S18
gene-LOC110374598	yes|down	no|down	no|down	no|up	no|down	no|down	1	LOC110374598	RUS1 family protein C16orf58 homolog
gene-LOC110382850	no|down	no|down	no|down	yes|down	no|down	no|up	1	LOC110382850	annulin-like
gene-LOC110383858	no|up	yes|up	no|down	no|down	no|down	no|up	1	LOC110383858	ubiquinone biosynthesis protein COQ4 homolog, mitochondrial
gene-LOC110382852	no|down	yes|up	no|down	no|down	no|up	no|down	1	LOC110382852	protein croquemort-like
gene-LOC110382854	no|down	yes|down	no|up	no|down	no|down	no|down	1	LOC110382854	stress-induced-phosphoprotein 1
gene-LOC110382859	yes|up	yes|up	no|down	yes|down	no|down	no|down	3	LOC110382859	stAR-related lipid transfer protein 7, mitochondrial-like, transcript variant X2
gene-LOC110383581	no|down	yes|up	no|up	no|down	no|up	no|up	1	LOC110383581	SID1 transmembrane family member 1-like
gene-LOC110383850	yes|up	yes|up	yes|down	no|down	no|up	no|up	3	LOC110383850	myocyte-specific enhancer factor 2, transcript variant X12
gene-LOC110383851	no|up	no|down	no|down	yes|up	no|down	no|down	1	LOC110383851	surfeit locus protein 6 homolog
gene-LOC110383584	no|up	yes|down	no|up	no|up	no|up	no|down	1	LOC110383584	protein mahjong-like
gene-LOC110383857	yes|down	no|down	yes|down	yes|up	yes|up	no|down	4	LOC110383857	protein windpipe
gene-LOC110383854	no|up	no|up	no|down	yes|down	no|down	no|down	1	LOC110383854	prolyl endopeptidase
gene-LOC110383855	no|down	yes|up	yes|down	no|down	no|up	yes|up	3	LOC110383855	myrosinase 1-like
gene-LOC110372814	yes|up	no|up	no|down	no|down	no|down	no|down	1	LOC110372814	uncharacterized LOC110372814, transcript variant X2
gene-LOC110371840	yes|up	no|up	no|up	no|up	no|up	no|up	1	LOC110371840	liprin-beta-1-like, transcript variant X5
gene-LOC110381585	no|down	no|up	no|up	yes|down	no|up	no|up	1	LOC110381585	cytoplasmic protein NCK1, transcript variant X1
gene-LOC110374569	no|up	no|up	no|down	yes|down	no|up	no|down	1	LOC110374569	glucose-induced degradation protein 8 homolog, transcript variant X4
gene-LOC110381508	no|up	yes|down	no|up	no|up	no|up	no|up	1	LOC110381508	vinculin-like
gene-LOC110381506	yes|up	no|up	no|up	no|down	no|up	no|down	1	LOC110381506	uncharacterized LOC110381506
gene-LOC110381507	yes|down	yes|up	no|up	no|down	no|up	no|up	2	LOC110381507	talin-1-like
gene-LOC110381505	no|up	yes|up	no|up	yes|down	no|down	no|down	2	LOC110381505	uncharacterized LOC110381505
gene-LOC110380170	yes|down	no|down	yes|down	yes|down	yes|down	no|up	4	LOC110380170	cholinesterase 1-like
gene-LOC110380171	yes|down	no|up	no|down	yes|up	no|down	no|up	2	LOC110380171	uncharacterized LOC110380171, transcript variant X2
gene-LOC110380172	no|down	no|up	yes|down	no|down	yes|down	no|up	2	LOC110380172	transforming growth factor beta-1-induced transcript 1 protein
gene-LOC110380173	yes|up	yes|up	no|up	no|down	no|down	no|up	2	LOC110380173	uncharacterized LOC110380173, transcript variant X1
gene-LOC110380176	yes|up	no|up	no|down	yes|down	no|down	yes|up	3	LOC110380176	cationic amino acid transporter 3
gene-LOC110380654	yes|up	yes|up	no|up	yes|up	no|up	no|up	3	LOC110380654	uncharacterized LOC110380654
gene-LOC110380179	no|up	yes|up	no|up	yes|down	no|up	no|up	2	LOC110380179	lipase 1-like
gene-LOC110370503	no|up	no|up	yes|down	no|up	no|down	no|up	1	LOC110370503	MAP kinase-interacting serine/threonine-protein kinase 1-like, transcript variant X2
gene-LOC110369809	yes|down	yes|up	no|up	yes|down	no|down	no|up	3	LOC110369809	acid phosphatase type 7-like
gene-LOC110371092	no|down	yes|up	no|down	yes|down	no|down	no|down	2	LOC110371092	26S proteasome non-ATPase regulatory subunit 7
gene-LOC110371090	no|up	yes|down	no|down	no|down	no|up	no|down	1	LOC110371090	sodium-coupled monocarboxylate transporter 1-like, transcript variant X1
gene-LOC110371096	yes|down	yes|up	no|down	no|up	no|up	no|up	2	LOC110371096	integrin beta pat-3-like
gene-LOC110371095	yes|up	no|up	no|down	yes|up	yes|down	yes|up	4	LOC110371095	uncharacterized LOC110371095
gene-LOC110371094	no|up	yes|down	no|up	no|up	no|up	no|down	1	LOC110371094	replication factor C subunit 4
gene-LOC110371099	no|down	no|no test	no|down	yes|up	no|up	no|down	1	LOC110371099	tubulin glycylase 3A-like
gene-LOC110371098	no|down	no|down	no|down	yes|up	no|down	no|up	1	LOC110371098	tubulin glycylase 3A-like, transcript variant X3
gene-LOC110372770	no|up	yes|down	yes|down	yes|down	yes|down	no|down	4	LOC110372770	prostaglandin reductase 1-like
gene-LOC110372777	yes|down	yes|up	no|down	no|down	no|down	no|up	2	LOC110372777	sarcolemmal membrane-associated protein
gene-LOC110372776	no|down	no|up	no|up	yes|up	no|up	no|up	1	LOC110372776	matrix metalloproteinase-14-like, transcript variant X2
gene-LOC110372774	no|down	no|up	no|up	yes|down	no|up	no|down	1	LOC110372774	26S proteasome non-ATPase regulatory subunit 2
gene-LOC110372917	no|down	yes|up	yes|down	no|up	yes|down	no|down	3	LOC110372917	17-beta-hydroxysteroid dehydrogenase 13-like, transcript variant X1
gene-LOC110375176	yes|up	no|down	no|up	no|down	no|down	no|up	1	LOC110375176	neuronal acetylcholine receptor subunit alpha-7-like, transcript variant X1
gene-LOC110375177	no|up	yes|down	no|down	no|down	no|down	no|down	1	LOC110375177	60S ribosomal export protein NMD3
gene-LOC110375170	yes|down	no|up	no|up	yes|up	no|up	no|down	2	LOC110375170	mono [ADP-ribose] polymerase PARP16
gene-LOC110375172	yes|up	no|down	no|down	no|down	no|up	no|up	1	LOC110375172	delta and Notch-like epidermal growth factor-related receptor
gene-LOC110375173	no|up	no|up	yes|down	yes|down	no|up	no|down	2	LOC110375173	agrin-like
gene-LOC110374911	yes|up	yes|up	no|down	yes|down	no|down	no|up	3	LOC110374911	putative inorganic phosphate cotransporter, transcript variant X2
gene-LOC110374910	yes|up	yes|up	no|up	no|down	no|up	no|up	2	LOC110374910	WAS/WASL-interacting protein family member 2-like, transcript variant X2
gene-LOC110374913	no|down	no|down	yes|down	yes|up	no|up	no|up	2	LOC110374913	5-hydroxytryptamine receptor
gene-LOC110384100	yes|down	no|down	no|up	no|down	no|down	no|up	1	LOC110384100	importin-13
gene-LOC110372914	no|up	no|up	no|down	yes|down	no|down	no|down	1	LOC110372914	phospholipid scramblase 2
gene-LOC110384106	no|down	yes|up	yes|down	no|down	yes|up	no|down	3	LOC110384106	zonadhesin-like, transcript variant X2
gene-LOC110370823	no|down	no|up	no|no test	yes|up	no|down	no|no test	1	LOC110370823	uncharacterized LOC110370823
gene-LOC110380638	no|down	no|down	no|down	yes|down	no|down	no|up	1	LOC110380638	cytochrome b5-like
gene-LOC110371277	no|down	yes|down	yes|down	yes|down	yes|up	yes|down	5	LOC110371277	uncharacterized oxidoreductase YjmC-like
[truncated: 5,433 more rows]
