# Supplementary material for: Conceptual framework for the insect metamorphosis from larvae to pupae by transcriptomic profiling, a case study of Helicoverpa armigera (Lepidoptera: Noctuidae)
Source: BMC Genomics. 2022 Aug 13;23:591. doi: 10.1186/s12864-022-08807-y (PMC9375380; doi:10.1186/s12864-022-08807-y)
Supplement: Supplementary file 4 — Additional file 4: Table S4. DEGs (BL5D2_vs_BL5W0; FL5D2_vs_FL5W0; FL5W0_vs_FL5D5) identified by GO enrichment analysis. [file 12864_2022_8807_MOESM4_ESM.xlsx]

## Sheet: BL5D2_vs_BL5W0 
Table S4. DEGs (BL5D2_vs_BL5W0) identified by GO enrichment analysis
Gene description		Gene id	BL5D2_3	BL5D2_2	BL5D2_1	BL5W0_3	BL5W0_2	BL5W0_1
NADH dehydrogenase [ubiquinone] 1 beta subcomplex subunit 3		gene-LOC110382887	370.23	345.85	500.54	231.31	205.8	191.75
cytochrome b-c1 complex subunit 9		gene-LOC110375622	677.23	683.67	789.77	423.54	356.49	373.03
mitochondrial import inner membrane translocase subunit Tim9-like		gene-LOC110384544	89.63	68.42	109	42.57	47.74	40.47
NADH dehydrogenase [ubiquinone] 1 alpha subcomplex subunit 11		gene-LOC110379954	306.94	256.02	307.93	170.21	187.78	187.55
uncharacterized LOC110384569		gene-LOC110384569	203.82	129.59	219.88	98.72	107.57	69.86
NADH dehydrogenase [ubiquinone] 1 beta subcomplex subunit 2, mitochondrial-like		gene-LOC110383955	431.42	405.81	517.71	276.79	262.81	268.38
protein stunted, transcript variant X1		gene-LOC110375288	1335	1122	1498.69	727.89	809.44	713.03
ATP synthase-coupling factor 6, mitochondrial		gene-LOC110377378	1078.59	1051.19	1370.11	753.09	742.32	706.82
cytochrome c oxidase subunit 6A1, mitochondrial-like		gene-LOC110372868	1454.01	1275.95	1819.64	909.07	950.63	919.89
ATP synthase subunit e, mitochondrial		gene-LOC110380551	1059.91	1045.76	1458.45	684.74	756.01	720.95
NADH dehydrogenase [ubiquinone] 1 beta subcomplex subunit 9		gene-LOC110377624	420.77	429.27	521.84	260.22	276.72	251.57
NADH dehydrogenase [ubiquinone] 1 alpha subcomplex subunit 8		gene-LOC110373767	143.61	132.84	162.67	92.45	87.96	88.76
uncharacterized LOC110378537		gene-LOC110378537	352.98	300.12	353.93	196.04	205.84	205.18
mitochondrial inner membrane protease subunit 2		gene-LOC110382686	39.36	39.12	37.61	24.89	21.95	23.94
ATP synthase subunit g, mitochondrial		gene-LOC110381842	1361.66	1269.25	1764.6	871.63	911.36	933.27
ATP synthase subunit d, mitochondrial		gene-LOC110375576	965.99	924.34	1121.1	576.8	568.28	548.99

## Sheet: FL5D2_vs_FL5W0 
Table S4. DEGs (FL5D2_vs_FL5W0 ) identified by GO enrichment analysis
Gene description	Gene id	FL5D2_3	FL5D2_2	FL5D2_1	FL5W0_3	FL5W0_2	FL5W0_1
myrosinase 1-like	gene-LOC110381151	0	0.08	1.41	0	0	0
methionine--tRNA ligase, cytoplasmic-like	gene-LOC110383156	7.42	7.22	6.04	1.79	0.67	0.93
threonine--tRNA ligase, cytoplasmic, transcript variant X1	gene-LOC110382842	15.89	22.06	17.68	0.87	5.23	4.07
alanine--tRNA ligase, cytoplasmic	gene-LOC110375446	8.15	15.44	11.94	1.42	2.45	1.62
zinc finger protein 593 homolog, transcript variant X1	gene-LOC110375634	11.63	17.24	10.13	1.78	6.44	3.64
uncharacterized LOC110382140	gene-LOC110382140	105.7	91.64	122.39	1630.88	1553.06	1986.37
methionine--tRNA ligase, cytoplasmic-like	gene-LOC110379899	38.94	43.31	28.77	2.45	1.65	3.9
leucine--tRNA ligase, cytoplasmic, transcript variant X2	gene-LOC110374397	44.2	33.42	38.54	2.52	3.49	2.49
isoleucine--tRNA ligase, cytoplasmic	gene-LOC110384316	6.56	10.64	18.72	0.91	6.43	9.63
phenylalanine--tRNA ligase beta subunit	gene-LOC110377181	30.45	34.42	25.3	0.87	1.31	0.88
probable phenylalanine--tRNA ligase, mitochondrial	gene-LOC110383135	4.13	6.1	3.61	0.97	0.42	0.48
lysine--tRNA ligase, transcript variant X1	gene-LOC110376935	55.74	63.14	44.81	4.22	6.6	5
tryptophan--tRNA ligase, mitochondrial	gene-LOC110381113	8.27	10.8	8.86	1.81	5.21	7.68
probable leucine--tRNA ligase, mitochondrial	gene-LOC110374067	0.63	1.04	0.67	0.22	0.2	0.38
phenylalanine--tRNA ligase alpha subunit	gene-LOC110375084	38.15	44.34	32.96	5.72	10.31	9.29
bifunctional glutamate/proline--tRNA ligase-like	gene-LOC110382137	19.58	23.48	19.36	5.59	5.5	6.02
methionine--tRNA ligase, mitochondrial	gene-LOC110381563	101.21	88.67	83.64	4.04	11.99	9.57
tyrosine--tRNA ligase, cytoplasmic	gene-LOC110373803	23.45	31.87	27.57	4.59	5.98	4.41
valine--tRNA ligase-like	gene-LOC110381490	0.8	0.67	0.85	0.02	0.02	0
probable glutamine--tRNA ligase	gene-LOC110372340	21.49	24.31	19.8	1.21	3.14	1.48
aspartate--tRNA ligase, mitochondrial	gene-LOC110378301	0.61	0.88	0.5	0.06	0.25	0.26
glycine--tRNA ligase	gene-LOC110374634	52.14	57.79	47.1	7.93	8.33	7.35
arginine--tRNA ligase, cytoplasmic	gene-LOC110375813	9.85	15.68	10.46	0.91	0.77	0.68
bifunctional glutamate/proline--tRNA ligase-like	gene-LOC110382128	14.33	16.97	14.02	0.16	2.86	3.64
tryptophan--tRNA ligase, cytoplasmic	gene-LOC110379541	10.99	13.22	10.5	0.24	1.2	1
probable proline--tRNA ligase, mitochondrial	gene-LOC110380864	10.28	7.56	26.18	6.71	19.42	53.5
uncharacterized LOC110376032	gene-LOC110376032	1.04	1.36	1.98	0.2	0.26	0.39
aspartate--tRNA ligase, cytoplasmic	gene-LOC110369611	86.87	112.49	94.8	10.91	17.99	16.99
tyrosine--tRNA ligase, mitochondrial	gene-LOC110371327	0.84	1.03	1.06	0.09	0	0
isoleucine--tRNA ligase, mitochondrial	gene-LOC110381155	0.45	1.16	0.92	0.1	0.1	0.05
alanine--glyoxylate aminotransferase 2, mitochondrial	gene-LOC110375501	58.65	60.4	74.04	1.71	6.35	5.83
asparagine--tRNA ligase, cytoplasmic	gene-LOC110370803	53.27	64.03	55.59	9.59	28.15	22.15
valine--tRNA ligase, transcript variant X2	gene-LOC110383103	17.64	20.93	16	0.66	2.98	4.09
histidine--tRNA ligase, cytoplasmic, transcript variant X1	gene-LOC110371792	6.07	8.35	8.05	0.38	1.65	1.41
probable glutamate--tRNA ligase, mitochondrial	gene-LOC110376587	1.17	1.67	2.29	0.32	0.3	0.2

## Sheet: FL5W0_vs_FL5D5 
Table S4. DEGs (FL5W0_vs_FL5D5) identified by GO enrichment analysis
Gene description	Gene ID	FL5W0_3	FL5W0_2	FL5W0_1	FL5D5_3	FL5D5_2	FL5D5_1
ubiquitin-40S ribosomal protein S27a, transcript variant X2	gene-LOC110372432	2437.27	1894.88	1892.91	2053.57	2153.14	2458.32
60S ribosomal protein L37	gene-LOC110379005	2324.33	1724.95	1597.46	1504.99	1344.6	1519.32
40S ribosomal protein S21, transcript variant X1	gene-LOC110380420	1520.77	1093.4	1034.59	982.03	957.73	1165.53
60S ribosomal protein L15, transcript variant X2	gene-LOC110377163	1471.34	1163.82	1320.56	882.21	995.79	1015.93
60S ribosomal protein L22-like, transcript variant X2	gene-LOC110372079	1945.81	1577.33	1611.62	1223.89	1157.08	1294.41
60S ribosomal protein L27	gene-LOC110383711	2256.75	2056.47	2126.39	1610.92	1355.74	1550.48
40S ribosomal protein S20	gene-LOC110379519	3361.02	2094.38	2192.06	1350.42	1512.14	1706.82
60S ribosomal protein L44	gene-LOC110381911	2233.3	1462.57	1386.1	1115.14	1006.91	1051.32
40S ribosomal protein S3a	gene-LOC110378513	2950.95	2000.49	2274.12	1730.21	1784.05	1900.26
40S ribosomal protein S9	gene-LOC110377905	2161.85	1559.23	1412.96	1135.73	1054.42	1243.94
60S ribosomal protein L28	gene-LOC110373261	1196.97	923.93	835.06	832.28	828.75	976.42
40S ribosomal protein S7, transcript variant X1	gene-LOC110377634	1265.99	1151.33	1100.67	976.97	877.61	909.49
40S ribosomal protein S29	gene-LOC110373454	2911.72	2177.63	1679.18	1694.63	1575.68	1616.18
60S ribosomal protein L12	gene-LOC110371278	1597.65	1307.92	1295.52	731.26	781.12	902.61
40S ribosomal protein S18	gene-LOC110371897	1566.52	1170.11	1169.7	855.77	813.62	798.13
uncharacterized LOC110382084	gene-LOC110382084	0.06	1.22	2.23	0.5	0.4	0.12
40S ribosomal protein S27	gene-LOC110376834	1506.65	1281.17	1168.45	922.47	909.21	1008.52
40S ribosomal protein S3	gene-LOC110373935	1422.17	907.86	1022.94	1113.46	1059.9	1124.22
39S ribosomal protein L34, mitochondrial	gene-LOC110370360	1.33	1.09	0.44	15.66	11.69	15.93
40S ribosomal protein S15Aa	gene-LOC110369993	2482.92	1941.28	1952.04	1230.53	1203.43	1204.49
glutamyl-tRNA(Gln) amidotransferase subunit B, mitochondrial	gene-LOC110376350	0.46	1.97	0.37	6.79	6.2	12.69
40S ribosomal protein S5, transcript variant X1	gene-LOC110384223	916.98	982.24	988.95	941.83	991.24	1023.1
60S ribosomal protein L5	gene-LOC110374448	1695.07	1205.33	1410.47	1092.66	1188.2	1221.66
60S ribosomal protein L17	gene-LOC110370402	2272.17	1495.24	1659.75	1320.48	1389.9	1575.5
60S ribosomal protein L6, transcript variant X2	gene-LOC110370877	1918.95	1371.87	1364.98	1243.5	1364.63	1537.91
60S ribosomal protein L26	gene-LOC110376089	1239.58	928.58	859.03	672.16	690.49	817.02
60S ribosomal protein L18	gene-LOC110377972	2312.58	1472.58	1517.38	1275.49	1367.11	1497.5
39S ribosomal protein S30, mitochondrial	gene-LOC110374364	2312.58	1472.58	1517.38	1275.49	1367.11	1497.5
60S ribosomal protein L9, transcript variant X1	gene-LOC110370731	2400.45	2113.15	2017.48	1444.13	1442.33	1527.77
60S ribosomal protein L21	gene-LOC110374424	2527.25	1648.91	1722.18	1292.65	1184.82	1353.58
60S ribosomal protein L38, transcript variant X2	gene-LOC110381454	2003.2	1531.66	1189.1	1228.79	1076.05	1292.29
60S ribosomal protein L36	gene-LOC110384293	2392.43	1565.64	1465.47	1393.33	1326.91	1402.55
60S ribosomal protein L8	gene-LOC110384333	1342.94	973.73	1020.92	1042.68	1027.03	1149.35
40S ribosomal protein S12	gene-LOC110382058	1075.06	914.25	838.37	695.53	795.35	848.86
28S ribosomal protein S5, mitochondrial	gene-LOC110373436	1.82	2.67	2.17	13.86	13.41	14.18
40S ribosomal protein S23	gene-LOC110379840	3479.57	2822.29	2715.12	2148.74	2154.26	2127.75
60S ribosomal protein L31	gene-LOC110378247	2569.98	1785.99	1722.84	1277.92	1203.56	1203
probable 28S ribosomal protein S23, mitochondrial, transcript variant X1	gene-LOC110377514	0.58	1.06	0.61	6.38	6.07	5.65
uncharacterized LOC110371805	gene-LOC110371805	2.02	4.21	3.35	0	1.23	0
40S ribosomal protein S26	gene-LOC110380260	2816.1	1696.04	1652.86	1494.83	1601.56	1792.39
40S ribosomal protein S19a, transcript variant X4	gene-LOC110384471	1290.16	738.03	711.03	568.01	566.08	579.34
60S ribosomal protein L11	gene-LOC110383369	1803.42	1249.17	1416.33	1095.85	1088.46	1019.43
60S ribosomal protein L3	gene-LOC110371899	825.84	765.63	700.05	621.33	641.11	627.29
ribosome-recycling factor, mitochondrial	gene-LOC110369853	0.43	1.08	0.88	5.62	4.6	4.55
28S ribosomal protein S35, mitochondrial	gene-LOC110378632	4.5	6.68	3.67	38.98	39.01	25.71
40S ribosomal protein S6	gene-LOC110373823	2060.82	1326.91	1627.66	1304.18	1423.74	1560.23
60S ribosomal protein L29	gene-LOC110371404	1206.55	1193.46	970.89	601.76	490.17	632.77
60S ribosomal protein L13a	gene-LOC110380233	2068.14	1855.01	1708.36	1760.35	1762.23	1799.12
60S ribosomal protein L35	gene-LOC110375480	2140.43	1778.53	1404.94	1217.13	1198.29	1227.75
60S ribosomal protein L27a	gene-LOC110375213	1635.88	1551.53	1502.9	1298.39	1219.77	1308.88
60S ribosomal protein L13	gene-LOC110383262	1509.07	1278.79	1231.46	1328.03	1302.3	1444.61
60S ribosomal protein L4	gene-LOC110378624	1348.88	791.96	792.57	890.92	937.01	1000.11
40S ribosomal protein S28	gene-LOC110375531	3834.17	3137.59	3030.99	2372.94	2129.24	2526.11
60S ribosomal protein L37a	gene-LOC110382243	827.49	616.31	582.21	626.04	592.73	700.12
40S ribosomal protein S17	gene-LOC110370414	2018.14	2096.46	2076.12	1490.19	1362.94	1275.05
glutamyl-tRNA(Gln) amidotransferase subunit A, mitochondrial	gene-LOC110376030	1.65	1.76	1.39	18.26	13.6	13
ubiquitin-like protein FUBI, transcript variant X2	gene-LOC110373129	2045.75	1364.62	1179.51	1252.81	1227.99	1324.84
60S ribosomal protein L34-like	gene-LOC110379862	2882.35	2110.85	1896.36	1666.32	1624.11	1814.96
40S ribosomal protein S11, transcript variant X1	gene-LOC110371168	3585.39	3181.6	2903.3	1767.49	1756.25	1824.04
40S ribosomal protein S13	gene-LOC110372297	2279.52	1605.37	1557.51	1280.94	1315.08	1420.33
60S ribosomal protein L10	gene-LOC110372688	1770.88	1500.86	1573.88	1205.66	1279.32	1310.82
60S ribosomal protein L10a	gene-LOC110369610	1137.4	645.12	691.13	691.45	741.64	886.11
39S ribosomal protein L18, mitochondrial	gene-LOC110380194	0.88	0.16	0.82	6.99	7.12	10.54
40S ribosomal protein S8	gene-LOC110369661	2038.23	1582	1521.44	1357.88	1203.48	1374.22
60S ribosomal protein L18a-like	gene-LOC110381141	390.21	326.67	401.43	455.51	421.69	395.77
ubiquitin-60S ribosomal protein L40	gene-LOC110371622	1333.37	1375.74	1061.61	1534.97	1507.95	1394.36
60S ribosomal protein L19	gene-LOC110380007	1767.43	1380.37	1301.31	1189.25	1172.53	1244.52
40S ribosomal protein S15	gene-LOC110370413	2068.14	1804.39	1781.5	1429.02	1458.26	1515.94
60S ribosomal protein L18a	gene-LOC110381613	1464.89	916.8	972.61	944.54	1016.99	1218.75
60S ribosomal protein L23	gene-LOC110373793	3487.01	2496.3	2461	1482.01	1406.51	1663.33
60S ribosomal protein L39	gene-LOC110372318	2214.86	1410	1505.67	1024.11	1079.24	1014.63
40S ribosomal protein S24	gene-LOC110376513	878.3	816.6	764.37	746.31	771.43	868.68
40S ribosomal protein S4	gene-LOC110377951	2294.26	1873.48	1932.8	1561.51	1656.48	1807.88
40S ribosomal protein S14	gene-LOC110384002	2751.97	1977.39	2010.14	1587.37	1660.26	1673.73
60S ribosomal protein L14	gene-LOC110370141	4070.45	2905.8	2663.54	2111.96	2260.27	2236.7
