# Supplementary material for: Conceptual framework for the insect metamorphosis from larvae to pupae by transcriptomic profiling, a case study of Helicoverpa armigera (Lepidoptera: Noctuidae)
Source: BMC Genomics. 2022 Aug 13;23:591. doi: 10.1186/s12864-022-08807-y (PMC9375380; doi:10.1186/s12864-022-08807-y)
Supplement: Supplementary file 5 — Additional file 5: Table S5. Genes related to regulation of juvenile hormone and ecdysone signaling pathways. [file 12864_2022_8807_MOESM5_ESM.xlsx]

## Sheet: Sheet1
Table S5. Genes related to regulation of juvenile hormone and ecdysone signaling pathways
Gene description	Gene ID	BL5D2_3	BL5D2_2	BL5D2_1	BL5W0_3	BL5W0_2	BL5W0_1	BL5D5_3	BL5D5_2	BL5D5_1	BP0_3	BP0_2	BP0_1	FL5D2_3	FL5D2_2	FL5D2_1	FL5W0_3	FL5W0_2	FL5W0_1	FL5D5_3	FL5D5_2	FL5D5_1	FP0_3	FP0_2	FP0_1
Kr-h1	gene-LOC110376956	3.4	1.19	0.65	0.62	1.12	1.38	88.43	75.07	89.14	0.33	0.59	0.2	0.32	1.46	0.52	0.04	0.05	0	64.09	73.67	44.8	14.12	10.14	8.99
PTTH	gene-LOC110384160	74.3	70.76	93.16	42.4	49.48	44.67	8.82	18.08	10.58	9.47	7.39	10.54	0	0	0.04	0	0	0	0	0	0	0	0	0
EcR	gene-LOC110369974	28.53	36.67	18.56	85.37	84.17	89.59	26.78	23.57	29.63	48.98	46.21	46.62	2.51	3.77	3.75	11.01	31.68	26.04	15.75	15.25	19.02	21.29	19.81	26.34
USP	gene-LOC110381423	23.67	26.57	13.48	50.59	48.64	46.35	22.52	20.9	22.92	32.35	30.11	32.03	4.57	5.66	8.48	13.68	43.84	40.07	10.38	6.73	9.45	25.02	32.7	22.1
E74	gene-LOC110374646	61.29	62.19	49.59	127.79	120.82	122.47	18.17	17.1	18.84	29.21	28.64	30.2	8.86	11.02	17.78	5.51	12.42	10.15	15.15	11.03	8.56	20.36	20.17	27.56
Br-C	gene-LOC110383294	16.25	26.37	9.6	52.33	45.52	49.44	71.74	67.83	75.65	44.49	44.38	50.78	3.74	2.72	5.51	0.61	3.3	2.39	21.01	21.82	9.6	14.06	12.97	12.82
JHBP	gene-LOC110377483	0.1	1.08	0.64	0.4	0.79	0.55	0.89	0.11	1.14	0.64	0.34	0.46	848.83	891.54	1221.22	130.11	290.01	146.8	1497.84	1127.13	1602.42	1530.02	978.74	1189.07
E75	gene-LOC110370041	218.93	241.44	254.23	260.26	257.7	240.66	313.67	359.67	355.39	255.4	325.99	256.79	21.43	39.86	41.45	83.11	113.36	114.31	275.77	266.83	184.13	95.83	78.63	91.24
JHE	gene-LOC110377361	3.55	2.85	1.65	0.48	0.62	1.3	0.46	0.25	0.25	0.24	0.3	0.43	348.23	283.93	337.57	2.76	8.21	6.14	118.66	10.8	3.26	83.41	81.7	44.34
JHEH	gene-LOC110383019	177.32	182.24	179.8	5.26	5.08	4.3	4.31	5.2	4.49	5.32	3.9	2.93	1100.37	881	955.43	135.42	101.75	145.85	51.92	53.54	113.85	8.94	21.76	20.5
Myoglianin	gene-LOC110372395	128.19	135.98	72.71	69.53	72	68.35	75.65	80.58	73.04	90.69	90.24	97.86	25.88	32.97	40.52	19.76	75.71	43.91	101.56	109.69	59.41	302.29	351.37	170.58
JHAMT	gene-LOC110370759	0.23	0.14	0.19	6.47	6.66	5.55	2.82	2.93	3.3	7.38	5.12	7.95	0	0	0	0	0.13	0	0.55	0.27	0.09	0	0.06	0.3
E93	gene-LOC110379293	0.03	0.43	0	2.04	1.39	1.42	1.77	2.11	1.49	32.73	31.67	35.8	0.34	0.35	0.67	0.26	6.25	9.91	11.87	9.95	1.1	19.97	22.62	10.14
