# Supplementary material for: Conceptual framework for the insect metamorphosis from larvae to pupae by transcriptomic profiling, a case study of Helicoverpa armigera (Lepidoptera: Noctuidae)
Source: BMC Genomics. 2022 Aug 13;23:591. doi: 10.1186/s12864-022-08807-y (PMC9375380; doi:10.1186/s12864-022-08807-y)
Supplement: Supplementary file 6 — Additional file 6: Table S6. Genes related to neuropeptides and hormone (or neuropeptide) receptors. [file 12864_2022_8807_MOESM6_ESM.xlsx]

## Sheet: Sheet1
Table S6. Genes related to neuropeptides and hormone (or neuropeptide) receptors
Gene description	Gene ID	BL5D2_3	BL5D2_2	BL5D2_1	BL5W0_3	BL5W0_2	BL5W0_1	BL5D5_3	BL5D5_2	BL5D5_1	BP0_3	BP0_2	BP0_1
allatostatin	gene-LOC110374797	173.02	173.83	143.18	134.27	107.58	128.41	68.15	59.03	62.07	46.52	38.32	44.38
Neuropeptide-like precursor 1	gene-LOC110380239	87.07	100.45	42.52	92.59	99.1	109.23	23.08	25.92	27.19	20.15	15.8	18.68
myosuppressin-like	gene-LOC110374058	429.24	424.89	418.82	238.81	245.15	311.57	118.58	147.36	160.19	128.78	115.94	104.96
diuretic hormone class 2	gene-LOC110373329	207.47	210.15	129.87	154.42	163.51	151.84	29.24	28.48	31.94	12.01	17.03	14.91
pro-corazonin-like	gene-LOC110377138	242.71	239.12	220.21	171.81	167.63	199.86	104.18	111.87	116.1	82.32	88.55	90.23
orcokinin peptides type A-like	gene-LOC110374717	244.68	246.29	188.37	168.54	154.58	176.51	36.31	28.68	35.93	10.03	13.64	15.11
cardioactive peptide	gene-LOC110375759	28.61	32.35	14.19	30.46	28.66	28.28	2.23	4.11	6.05	0.47	0.54	0.48
prohormone 3	gene-LOC110379928	293.14	327.32	165.39	402.54	377.37	406.52	128.45	122.25	148.85	42.7	45.99	42.35
FMRFamide-related peptides-like	gene-LOC110380828	24.61	26.52	16.91	33.11	26.84	33.64	3.16	2.43	3.79	0.26	0.27	0.46
helicostatins	gene-LOC110373543	143.55	144.2	100.53	102.76	109.67	103.37	25.17	27.71	32.4	13.21	14.57	16.6
neuropeptide Fb	gene-LOC110373318	635.76	692.43	550.74	403.12	417.86	447.63	161.94	159.71	198.37	121.33	118.05	122.43
CHH-like protein	gene-LOC110380923	129.53	135.57	86.52	106.6	96.55	93.4	63.13	63.3	70.76	60.25	61.97	67.29
prothoracicostatic peptide-like	gene-LOC110380394	153.17	177.54	111.95	114.42	110.78	115.48	36.72	37.03	38.62	38.37	37.37	36.76
pro-neuropeptide Y-like	gene-LOC110384638	14.91	57.1	10.07	17.74	13.57	47.81	16.25	7.78	22.09	7.84	5.32	6.77
cardio acceleratory peptide 2b-like	gene-LOC110372974	51.04	49.34	41.12	42.41	39.47	37.62	7.53	7.92	8.17	2.32	2	1.97
eclosion hormone	gene-LOC110373310	324.66	322.41	349.17	204.32	231.21	285.67	135.81	132.8	161.73	115.22	117.25	124.46
tachykinins-like	gene-LOC110374055	28.35	32.99	14.57	45.3	44.36	42.17	5.28	3.08	5.05	2.06	2.66	1.73
allatotropin-like	gene-LOC110381149	44.92	44.23	42.32	42.06	36.76	39.7	4.82	4.85	5.19	0.95	1.25	1.58
short neuropeptide F	gene-LOC110375187	105.31	118.27	86.3	127.3	126.51	115.08	41.31	34.45	40.83	40.25	35.9	41.93
neuropeptide SIFamide	gene-LOC110384689	584.77	588.03	647.64	364.22	394.35	446.99	310.99	306.01	298.48	199.88	236.77	214.54
neuropeptide CCHamide 1	gene-LOC110382310	17.63	17.27	13.51	14.23	13.1	14.32	1.16	1.93	2.51	0.61	0.75	0.92
somatostatin receptor type 4-like	gene-LOC110379380	0.71	2.65	0.24	10.17	9.66	10.63	0.97	0.89	0.72	0.3	0.51	0.82
octopamine receptor beta-3R-like	gene-LOC110374308	1.75	3.88	0.05	11.1	9.06	7.17	2.74	2.32	2.48	3.04	3.51	2.05
tachykinin-like peptides receptor 86C	gene-LOC110378152	42.89	24.16	0.5	152.14	143.89	22.63	9.98	7.28	17.82	10.48	6.02	5.76
metabotropic glutamate receptor 2-like	gene-LOC110380183	7.65	9.15	3.95	20.2	18.69	18.98	5.89	5.43	6.06	5.77	5.47	6.64
octopamine receptor	gene-LOC110378428	13.5	13.72	11.18	28.86	29.51	32.03	19.7	21.61	18.97	9.3	10.06	10.49
dopamine receptor 1-like	gene-LOC110382322	2.34	5.25	0.09	14.37	13.69	12.21	5.02	3.97	4.03	3.43	6.58	2.88
dopamine receptor 2-like	gene-LOC110382458	2.36	3.11	0.23	7.15	5.9	6.18	2.19	1.88	3.42	1.8	1.91	2.45
neuropeptide SIFamide receptor	gene-LOC110378403	4.92	5.25	1.55	11.59	9.74	7.53	6.19	6.59	5.79	10.35	7.05	7.99
sex peptide receptor	gene-LOC110371493	7.05	7.38	3.93	14.36	13.84	13.07	6.96	7.01	7.66	6.31	4.68	5.42
5-Hydroxytryptamine receptor	gene-LOC110375681	28.76	30.99	26.7	53.24	50.29	53.81	28.88	27.05	32.11	30.36	31.49	33.52
