# Supplementary material for: Conceptual framework for the insect metamorphosis from larvae to pupae by transcriptomic profiling, a case study of Helicoverpa armigera (Lepidoptera: Noctuidae)
Source: BMC Genomics. 2022 Aug 13;23:591. doi: 10.1186/s12864-022-08807-y (PMC9375380; doi:10.1186/s12864-022-08807-y)
Supplement: Supplementary file 7 — Additional file 7: Table S7. Genes related to autophagy. [file 12864_2022_8807_MOESM7_ESM.xlsx]

## Sheet: Sheet1
Table S7. Genes related to autophagy
Gene description	Gene ID	BL5D2_3	BL5D2_2	BL5D2_1	BL5W0_3	BL5W0_2	BL5W0_1	BL5D5_3	BL5D5_2	BL5D5_1	BP0_3	BP0_2	BP0_1	FL5D2_3	FL5D2_2	FL5D2_1	FL5W0_3	FL5W0_2	FL5W0_1	FL5D5_3	FL5D5_2	FL5D5_1	FP0_3	FP0_2	FP0_1
ATG1	gene-LOC110372763	37.06	43.78	21.09	64.61	62.76	63.81	63.44	58.57	62.77	62.54	69.75	67.19	2.73	3.42	4.94	12.61	41.65	34.9	24.03	15.03	15.23	38.83	35.2	33.7
ATG2	gene-LOC110373369	11	18.38	2.14	22.41	21.98	22.4	20.24	19.95	22.79	27.59	27.35	30.63	1.7	2.4	2.44	0.38	8.32	11.41	4.57	4	1.69	13.07	16.99	8.86
ATG3	gene-LOC110381166	26.71	31.24	13.68	36.32	36.08	35.3	40.52	50.28	47.27	55.63	54.63	69.38	22.74	24.59	36.46	8.41	20.86	14.51	13.77	24.89	25.79	138.32	110.29	73.98
ATG4	gene-LOC110371085	22.31	20.83	15.24	30.29	32.62	26.93	24.04	27.99	26.5	34.99	34.32	41.59	4.49	5.78	3.62	19.17	48.51	44.35	31.38	22.61	21.19	66.05	60.28	61.79
ATG5	gene-LOC110374447	21	23.14	15.07	24.52	25.93	25.73	18.03	20.83	21.88	24.01	21.38	22.39	1.12	0.78	1.53	4.64	8.47	5.53	17.34	14.03	14.33	41.29	40.33	29.82
ATG6	gene-LOC110381493	15.9	17.63	11.02	14.08	13.18	16.71	11.48	12.4	15	16.97	12.39	14.52	1.98	2.31	2.1	1.88	8.27	6.59	13.49	8.93	5.61	33.79	35.77	24.2
ATG7	gene-LOC110373827	63.65	72.68	46.85	83.41	76.21	79.52	64.69	58.17	63.01	63.59	61.45	64.78	4.17	5.95	4.84	4.59	11.48	12.1	19.25	16.44	17.84	17.59	19.49	18.86
ATG8	gene-LOC110370167	387.92	374.51	394.9	338.35	342.72	325.77	327.8	351.62	332.29	394.76	374.28	373.68	26.53	37.92	47.13	122.78	193.82	129.73	325.04	249.68	229.24	563.16	557.57	670.14
ATG9	gene-LOC110373873	0.95	1.6	0.14	3.59	3.08	3.81	3.48	4.16	3.47	5.67	5.2	4.76	0	0.07	0.1	0.13	0.9	1.53	1.42	1.03	0.19	3.04	4.57	2.16
ATG10	gene-LOC110384386	0.77	4.37	0.85	2.41	3.78	3.37	2.83	3.21	2.29	1.44	2.58	3.1	0.11	0.34	0.23	0	0	0.15	0.49	0.66	0.15	0.53	0.81	0.51
ATG12	gene-LOC110378783	20.82	21.9	14.63	24.59	27.41	24.98	22.63	21.73	22.77	28.34	21.51	22.12	1.51	2.57	1.79	1.07	4.68	4.11	12.08	6.51	5.37	17.05	21.73	17.39
ATG13	gene-LOC110371139	36.45	40.56	20.7	49.72	49.93	45.83	30.77	41.31	39.93	38.65	31.75	35.62	18.32	18.38	24.71	0.6	2.92	2.68	86.93	49.19	63.07	47.98	42.61	42.68
ATG16	gene-LOC110380849	16.98	22.05	14.43	21.91	20.66	27.08	24.73	26.27	27.12	22.58	23.46	24.94	7.65	8.57	9.9	2.28	10.49	7.91	9.85	5.32	6.38	21.91	23.14	16.84
ATG18	gene-LOC110382868	42.67	56.08	15.94	63.61	62.99	61.12	53.63	57.49	57.35	78.96	78.51	79.87	10.71	9.67	12.55	29.82	46.6	51.95	23.42	22.59	14.59	70.67	84.9	53.27
Vacuolar protein sorting 15	gene-LOC110382898	6.86	10.84	1.29	13.87	13.31	11.83	13.58	12.58	11.83	13.72	14.16	16.12	1.59	2	1.87	0.06	2.58	3.3	3.59	2.44	0.78	4.29	5.1	3.55
Vacuolar protein sorting 34	gene-LOC110379084	26.35	30.33	11.4	33.37	33.88	34.99	33.88	31.01	34.13	36.68	37	31.94	2.7	2.26	1.67	54.71	306.85	297.51	187.82	120.29	176.6	113.91	114.35	58.05
