# Supplementary material for: Conceptual framework for the insect metamorphosis from larvae to pupae by transcriptomic profiling, a case study of Helicoverpa armigera (Lepidoptera: Noctuidae)
Source: BMC Genomics. 2022 Aug 13;23:591. doi: 10.1186/s12864-022-08807-y (PMC9375380; doi:10.1186/s12864-022-08807-y)
Supplement: Supplementary file 8 — Additional file 8: Table S8. Genes related to apoptosis and proliferation. [file 12864_2022_8807_MOESM8_ESM.xlsx]

## Sheet: Sheet1
Table S8. Genes related to apoptosis and proliferation
Gene description	Gene ID	BL5D2_3	BL5D2_2	BL5D2_1	BL5W0_3	BL5W0_2	BL5W0_1	BL5D5_3	BL5D5_2	BL5D5_1	BP0_3	BP0_2	BP0_1	FL5D2_3	FL5D2_2	FL5D2_1	FL5W0_3	FL5W0_2	FL5W0_1	FL5D5_3	FL5D5_2	FL5D5_1	FP0_3	FP0_2	FP0_1
Caspase DRONC	gene-LOC110379504	7.32	8.94	6.8	12.6	13.82	14.98	11.38	13.33	11.78	13.42	13.19	13.35	0.34	0.49	0.32	1.06	1.69	1.18	8.47	4.82	3.81	11.58	11.76	11.64
Apaf1	gene-LOC110370241	6.14	9.63	1.38	14.37	14.02	14.17	12.78	14.82	15.98	15.89	15.1	14.94	0.34	0.34	0.5	0.16	1.76	2.95	1.45	0.71	0.56	3.25	3.85	2.8
Caspase 1	gene-LOC110371527	40.08	45.07	23.39	61.5	61.53	56.17	66.39	67.44	68.34	69.17	74.38	74.92	3.85	4.52	5.46	6.81	34.98	17.02	79.48	47.17	30.53	126.85	111.55	96.06
Caspase 1 like	gene-LOC110371551	4.06	1.95	1.03	5.47	10.43	1.86	2.32	3.57	2.02	1.9	0.96	1.06	1.65	1.82	2.42	8.26	23.53	7.86	20.64	20.26	21.58	15.4	12.91	23.74
Caspase 8-like 1	gene-LOC110376609	18.86	17.42	12.6	19.68	23.73	15.65	17.84	25.41	14.15	28.7	26.4	27.3	10.09	10.04	9.16	1.05	3.98	2.43	2.42	10.6	3.05	11.68	13.2	10.65
Caspase 8-like 2	gene-LOC110369675	20.6	19.15	12.39	29.58	35.97	33.09	15.45	19.37	24.05	22.71	14.68	15.55	2.67	2.92	3.65	7.48	19	10.04	14.34	12.16	12.13	25.72	30.42	29.58
Caspase 3	gene-LOC110374006	0	0	0	3.27	0	0.24	0	0	0.08	0	0	0.17	37.25	42.17	35.46	11.54	24.69	21.72	7.34	1.82	4.64	2.5	4.03	9
Inhibitors of apoptosis 3-like 1	gene-LOC110383246	21.93	30.41	5.5	37.35	32.11	33.46	43.84	48.58	43.6	45.46	47.15	50.03	2.12	1.54	2.33	0.19	5.75	4.61	3.93	4.23	1.76	8.29	6.62	4.2
Inhibitors of apoptosis 5	gene-LOC110378778	54.6	48.88	68.64	47.46	49.75	56.47	59.29	70.59	62.02	48.98	51.89	59.76	0.41	1.68	0	1.7	1.48	0.93	6.12	4.85	4.71	5.13	5.06	8.91
Inhibitors of apoptosis 3-like 2	gene-LOC110380098	106.96	111.41	52.52	128.19	130.05	124.82	115.13	109.33	116.11	137.73	130.33	128.71	7.34	6.96	18.83	22.96	140.68	119.61	79.86	62.85	54.8	111.92	136.48	111.33
Inhibitors of apoptosis 6	gene-LOC110379539	74.62	85.3	41.68	93.34	94.44	98.14	106.52	105.32	105.37	109.33	108.16	116.46	12.3	15.12	12.67	8.33	18.91	24.35	20.6	19.86	11.04	20.51	19.37	21.02
Cathepsin L	gene-LOC110372465	302.43	282.98	321.09	420.19	465.58	452.95	502.54	476.98	475.24	642.52	629.29	667.88	408.04	426.41	326.21	674.84	822.61	605.3	8123.78	8878.55	6939.1	3047.13	3556	2839.62
Cathepsin B	gene-LOC110376576	235	213.79	251.67	273.23	312.87	272.09	185.16	176.24	174.67	325.23	302.21	328.91	398.9	349.31	361.41	3889.01	5798.95	6607	5342.82	4095.83	3550.27	4013.81	4267.92	3435.22
Cathepsin D	gene-LOC110372529	259.57	250.04	288.52	241.42	242.41	248.34	387.09	369.19	370.15	423.8	447.91	467.81	404.21	380.49	427.06	2362.46	2433.55	2394.28	2402.77	2307.46	1978.86	1548.87	1630.64	1316.07
Matrix metalloproteinase 14-like	gene-LOC110372776	28.43	33.1	11.1	49.17	47.53	47.72	72.45	74.18	72.56	83.53	81.12	84.47	0.55	0.46	0.84	0.43	2.18	1.7	28.55	16.59	13.1	19.36	27	32.66
Matrix metalloproteinase 1	gene-LOC110371693	1.53	1.33	0.59	1.64	2.2	1.73	29.38	29.67	31.81	365.04	386.2	418.44	0.35	0.62	0.72	15.63	9.09	16.39	13.99	17.53	19.32	514.23	405.75	536.6
Matrix metalloproteinase 2	gene-LOC110372751	0.43	0.24	0.26	0.71	0.41	0.85	1.05	0.65	2.2	2.38	1.56	2.12	12.97	11.45	16.77	78.51	119.83	118.44	321.67	282.39	291.27	269.14	314.15	200.88
Ibm1 like	gene-LOC110374032	4.53	5.24	1.93	9.66	8.91	8.31	17.75	18.11	13.69	18.16	13.72	18.22	0	0.04	0	0.04	0	0	3.97	1.69	0.29	7.93	9.9	8.66
jun-D	gene-LOC110381290	77.73	79.14	55.73	99.55	108.08	92.02	85.9	85.35	77.13	127.31	119.46	128.06	28.98	38.32	61.98	55.86	193.62	158.15	230.68	244.98	136.51	645.53	812.35	1017.32
TCF/Pangolin	gene-LOC110372629	10.16	14.62	5.55	21.56	19	21.24	30.64	32.39	31.16	30.53	32.98	33.25	0.95	1.44	1.42	0.07	0.43	0.34	5.27	2.9	2.24	18.37	20.53	12.15
Dpp	gene-LOC110370724	1.85	1.86	1.58	1.63	1.05	1.17	1.76	1.43	1.33	1.69	1.13	1.94	0.82	0.16	0.63	1.07	0.5	0.47	7.24	3.99	3.43	5.1	4.78	5.84
Gbb	gene-LOC110375475	33.78	31.87	31.05	44.59	40.97	41.24	49.48	46.82	41.59	95.76	100.91	96.03	0.39	0.37	0.42	6.56	17.27	11	34.53	55.77	34.44	133.01	185.46	139.73
Wntless	gene-LOC110376601	80.92	96.53	46.3	116.73	120.03	120.03	139.2	154.13	148.41	170.03	167.88	181.54	0.27	0.31	0.48	0.63	2.48	2.39	5.02	3.93	2.15	15.57	17.98	18.76
