# Supplementary material for: Conceptual framework for the insect metamorphosis from larvae to pupae by transcriptomic profiling, a case study of Helicoverpa armigera (Lepidoptera: Noctuidae)
Source: BMC Genomics. 2022 Aug 13;23:591. doi: 10.1186/s12864-022-08807-y (PMC9375380; doi:10.1186/s12864-022-08807-y)
Supplement: Supplementary file 9 — Additional file 9: Table S9. Genes related to the insulin-signaling pathway. [file 12864_2022_8807_MOESM9_ESM.xlsx]

## Sheet: Sheet1
Table S9. Genes related to the insulin-signaling pathway
Gene description	Gene ID	BL5D2_3	BL5D2_2	BL5D2_1	BL5W0_3	BL5W0_2	BL5W0_1	BL5D5_3	BL5D5_2	BL5D5_1	BP0_3	BP0_2	BP0_1	FL5D2_3	FL5D2_2	FL5D2_1	FL5W0_3	FL5W0_2	FL5W0_1	FL5D5_3	FL5D5_2	FL5D5_1	FP0_3	FP0_2	FP0_1
Bombyxin C-1-like	gene-LOC110375556	72.75	126.53	169	29.95	26.69	18.49	6.8	10.37	6.37	7.45	9.27	6.75	0	0	0	0	0	0	0	0	0	0	0	0
Bombyxin B 10-like 1	gene-LOC110376735	967.14	764.25	1079.75	509.99	550.48	561.17	260.36	323.51	305.02	143.23	204.02	277.78	0.53	0	0	0	0	0	0	0	0	0	0.43	0
Bombyxin B 10-like 2	gene-LOC110370498	775.56	691.08	1040.96	339.48	369.09	423.73	138	121.9	85.86	38.36	58.7	53.84	0	0.28	0	0.27	0.37	0	0	0	0	0.31	0	0
Bombyxin A 1 homolog	gene-LOC110374203	464.32	504.08	424.72	346.26	345.8	364.21	197.99	185.89	197.41	122.75	132.52	152.81	0.13	0.2	0	0	0.09	0.27	0	0.32	0	0.48	0.85	0
Bombyxin B 2-like	gene-LOC110376734	372.23	344.13	468.5	336.22	330.59	237.91	129.63	90.36	96.45	53.15	57.92	58.98	0	0	0	0	1.26	0	0.33	0	0	0	0	0.36
Bombyxin-related peptide A	gene-LOC110384007	212.03	228.93	256.15	162.12	165.42	156	102.21	91.89	110.88	85.53	75.33	67.94	0	0.06	0	0	0	0.11	0.09	0	0.42	0.19	0.72	0.09
Bombyxin G 1-like	gene-LOC110370190	0	0	0	0	0	0	2.69	0	1.37	0	0	0	0	0	0	2.37	5.71	17.74	29.29	9.11	9.03	93.6	74.55	68.34
Bombyxin G 1-like 2	gene-LOC110384003	0	0	0	0.44	0.49	0.24	0.12	0	0	0.12	0.24	0.25	0	0.18	0	10.32	6.52	6.21	33.12	28.17	28.7	44	32.84	45.64
Bombyxin G 1-like 3	gene-LOC110372301	31.19	27.85	27.34	47.59	46.81	45.61	19.03	12.44	13.84	15.93	13.22	12	10.74	16.01	13.63	1.96	4.16	3.32	116.84	47.9	37.81	128.14	94.76	79.84
Neuropeptide CCHamide 2	gene-LOC110382308	57.51	70.6	40.36	54.87	49.81	58.06	6.58	8	7.76	3.18	5.54	3.72	0	0	0	0	0.15	0	0	0	0	0	0	0
Neuropeptide CCHamide 2 receptor	gene-LOC110379197	20.13	26.36	3.67	57.53	35.56	63.19	5.31	3.12	9.63	1.96	2.34	8.28	0.15	0.15	0.13	0	0.16	0.11	0	0	0.05	0.1	0.15	0.32
