# Supplementary material for: Conceptual framework for the insect metamorphosis from larvae to pupae by transcriptomic profiling, a case study of Helicoverpa armigera (Lepidoptera: Noctuidae)
Source: BMC Genomics. 2022 Aug 13;23:591. doi: 10.1186/s12864-022-08807-y (PMC9375380; doi:10.1186/s12864-022-08807-y)
Supplement: Supplementary file 10 — Additional file 10: Table S10. All primers for qPCR. [file 12864_2022_8807_MOESM10_ESM.xlsx]

## Sheet: Sheet1
Table S10. All primers for qPCR
Primers name	Gene ID	Primer sequence
EcR-F	gene-LOC110369974	TGTCTTGCGGTAGGCATGAG
EcR-R	gene-LOC110369974	CTCGTGAATTCTAGCGGCCT
USP-F	gene-LOC110381423	CCCAGCGAAGAGTTCCAGTT
USP-R	gene-LOC110381423	CTGACTGAAGTGCGGGATGT
Gbb-F	gene-LOC110375475	AGATGGAGAAAGTAGCGGCG
Gbb-R	gene-LOC110375475	GACGTTCAGGCTGTGAGTGA
Caspase DRONC-F	gene-LOC110379504	GCCGCTCTACTCCGACATAC
Caspase DRONC-R	gene-LOC110379504	GGTCTGGACCTTGAACTCGG
Caspase 1-F	gene-LOC110371527	CATGCAGGCCTTGTGTGAAG
Caspase 1-R	gene-LOC110371527	CCAAACACAAGCAAGCGAGT
Cathepsin L-F	gene-LOC110372465	GAGGTGGAGGACAAGTTCCG
Cathepsin L-R	gene-LOC110372465	GGGTGCTTGAGGGTCTTGTT
Cathepsin B-F	gene-LOC110376576	CAAGCACACTATTGGCGACG
Cathepsin B-R	gene-LOC110376576	GCAGTGATCCTCACCACGAA
Cathepsin D-F	gene-LOC110372529	TACTACGGGCCGATCTCCAT
Cathepsin D-R	gene-LOC110372529	CTCGACTTGCTGCTGTCGTA
ATG6-F	gene-LOC110381493	ATCCGCCGAAACAATGAGGT
ATG6-R	gene-LOC110381493	CTGGTGGCCTAAGGAGGTTG
Short neuropeptide F-F	gene-LOC110375187	GAATCAGCATCAGCAGCGTC
Short neuropeptide F-R	gene-LOC110375187	GAGCTTGAGGAGGCATGTCG
Bombyxin B 10-like 2-F	gene-LOC110370498	TCGCTATCGTGGTGGTGTTC
Bombyxin B 10-like 2-R	gene-LOC110370498	GTTTGTAGCAGCACTCGTCG
Bombyxin G 1-like-F	gene-LOC110370190	TCCCTCTCAACGCCAAGTTC
Bombyxin G 1-like-R	gene-LOC110370190	CTCTCTTCCCCCGCACATTC
jun-D-F	gene-LOC110381290	GCCAGTGTTATTCCCGGCTA
jun-D-R	gene-LOC110381290	AGCAGCACTAGGCACTGTTT
Matrix metalloproteinase 2-F	gene-LOC110372751	ACGTGCCCACTAACGAAGAG
Matrix metalloproteinase 2-R	gene-LOC110372751	GTAGCAGGGTCTAAGGTGCC
Kr-h1-F	gene-LOC110376956	CACCGGTGAACGTCCTTACA
Kr-h1-R	gene-LOC110376956	TGCAGACGGCATCTGTTGAT
Wntless-F	gene-LOC110376601	ATATGCTGCAACGGAAGCCT
Wntless-R	gene-LOC110376601	TCCCCAGCAAAAATGAGCCA
TCF/Pangolin-F	gene-LOC110372629	CCCTTCCCAGGGGGTACATA
TCF/Pangolin-R	gene-LOC110372629	ACTAGAAATAGGCAACGACGTG
PTTH-F	gene-LOC110384160	AGACTGGCTAGAGACAGCGA
PTTH-R	gene-LOC110384160	CGGGTCCTTGTTTCGACTGA
Dpp-F	gene-LOC110370724	GCACGGCTACGAGGCGTATTAC
Dpp-R	gene-LOC110370724	ACGAGAGCTGCGTCGGTACA
Br-C-F	gene-LOC110383294	AGAGTGGTCTTGTCGGCTTG
Br-C-R	gene-LOC110383294	GATGCACGTTCACCTCTCCA
E75-F	gene-LOC110370041	TCGATGATGCCCCGAGATTG
E75-R	gene-LOC110370041	CGTGTGCAAATCGCTGAGAG
ATG13-F	gene-LOC110371139	GCCCGACGCAGCATTCTCAA
ATG13-R	gene-LOC110371139	GCTTGGTTGACCTCAGGAGTGT
Myoglianin-F	gene-LOC110372395	AACCAGGGGAGCAAAGCATC
Myoglianin-R	gene-LOC110372395	GATTCTGAGCTCGGATGCGG
rpS3-F	gene-LOC110373935	GTGGTTGCGAGGTTGTCGTGTC
rpS3-R	gene-LOC110373935	GCCGTTCTTGCCTTGTTGGTCC
